# Supplementary material for: Genome-wide association analysis of the strength of the MAMP-elicited defense response and resistance to target leaf spot in sorghum
Source: Sci Rep. 2020 Nov 30;10:20817. doi: 10.1038/s41598-020-77684-w (PMC7704633; doi:10.1038/s41598-020-77684-w)
Supplement: Supplementary file 4 — Supplementary Information. [file 41598_2020_77684_MOESM4_ESM.xlsx]

## Sheet: Chitin
Line	Chitin	Rep	sqrt_Chitin
SC0002	14.1828	1	3.766
SC0003	173.505	1	13.1721
SC0006	132.656	1	11.5176
SC0007	5.51613	1	2.3486
SC0010	126.387	1	11.2422
SC0012	223	1	14.9332
SC0013	27.8602	1	5.2783
SC0016	62.2903	1	7.8924
SC0017	43.7957	1	6.6178
SC0019	20.8495	1	4.5661
SC0020	51.9032	1	7.2044
SC0021	4.97849	1	2.2313
SC0023	67.0108	1	8.186
SC0024	18.5806	1	4.3105
SC0028	10.7527	1	3.2791
SC0029	17.6559	1	4.2019
SC0030	29.3011	1	5.413
SC0031	7.13978	1	2.672
SC0033	8.07527	1	2.8417
SC0035	16.9247	1	4.114
SC0037	46.6452	1	6.8297
SC0038	19.3333	1	4.397
SC0041	49.2366	1	7.0169
SC0042	37.4839	1	6.1224
SC0044	39.1935	1	6.2605
SC0048	1.2043	1	1.0974
SC0049	19.3011	1	4.3933
SC0051	142.204	1	11.9249
SC0053	51.8172	1	7.1984
SC0054	21.8817	1	4.6778
SC0056	65.2473	1	8.0776
SC0058	29.914	1	5.4694
SC0059	64.9247	1	8.0576
SC0061	12.5914	1	3.5484
SC0062	39.5806	1	6.2913
SC0063	.	1	.
SC0064	68.7634	1	8.2924
SC0066	33.1183	1	5.7548
SC0067	45.7419	1	6.7633
SC0068	53.3011	1	7.3008
SC0069	17.0645	1	4.1309
SC0074	24.4301	1	4.9427
SC0075	.	1	.
SC0077	29.172	1	5.4011
SC0079	12.2473	1	3.4996
SC0080	40.7527	1	6.3838
SC0083	1.12903	1	1.0626
SC0084	12.4301	1	3.5256
SC0085	52.2796	1	7.2305
SC0087	-0.537634	1	.
SC0090	33.9355	1	5.8254
SC0092	95.6559	1	9.7804
SC0093	103.796	1	10.188
SC0096	9.03226	1	3.0054
SC0097	73.4301	1	8.5691
SC0100	21.1505	1	4.599
SC0101	29.3226	1	5.415
SC0108	26.6559	1	5.1629
SC0111	78.5591	1	8.8634
SC0112	48.0323	1	6.9305
SC0114	37.1398	1	6.0942
SC0123	45.9247	1	6.7768
SC0124	77.957	1	8.8293
SC0127	13.7204	1	3.7041
SC0132	12.9677	1	3.6011
SC0139	31.7634	1	5.6359
SC0140	5.49462	1	2.3441
SC0141	32.871	1	5.7333
SC0146	163.849	1	12.8004
SC0147	18.4839	1	4.2993
SC0154	87.8495	1	9.3728
SC0155	75.2366	1	8.6739
SC0156	15.9785	1	3.9973
SC0158	32.0108	1	5.6578
SC0159	26.6667	1	5.164
SC0170	13.0753	1	3.616
SC0171	57.1613	1	7.5605
SC0175	46.9247	1	6.8502
SC0176	102.075	1	10.1032
SC0179	45.4301	1	6.7402
SC0180	142.473	1	11.9362
SC0181	76.914	1	8.7701
SC0184	31.0323	1	5.5707
SC0188	45.3978	1	6.7378
SC0190	15.0968	1	3.8855
SC0192	17.6667	1	4.2032
SC0193	49.2151	1	7.0153
SC0199	37.2151	1	6.1004
SC0200	23.3548	1	4.8327
SC0201	46.8387	1	6.8439
SC0202	63.0108	1	7.9379
SC0203	57.9462	1	7.6122
SC0206	213.409	1	14.6085
SC0209	113.903	1	10.6725
SC0210	46.5591	1	6.8234
SC0211	57.7634	1	7.6002
SC0212	227.28	1	15.0758
SC0213	-0.0215054	1	.
SC0214	7.68817	1	2.7728
SC0222	116.419	1	10.7898
SC0224	31.7742	1	5.6369
SC0227	32.4516	1	5.6966
SC0229	.	1	.
SC0233	47.1075	1	6.8635
SC0236	56.7419	1	7.5327
SC0252	25.0538	1	5.0054
SC0253	192.398	1	13.8708
SC0254	253	1	15.906
SC0256	.	1	.
SC0257	11.2151	1	3.3489
SC0258	43.7204	1	6.6121
SC0259	12.1613	1	3.4873
SC0260	36.0645	1	6.0054
SC0263	149.903	1	12.2435
SC0268	48.3333	1	6.9522
SC0269	154.323	1	12.4227
SC0270	57.1828	1	7.5619
SC0271	49.871	1	7.0619
SC0284	.	1	.
SC0291	84.6989	1	9.2032
SC0293	23.6882	1	4.867
SC0295	51.0108	1	7.1422
SC0297	252.28	1	15.8833
SC0298	60.0645	1	7.7501
SC0299	85.2043	1	9.2306
SC0300	7.47312	1	2.7337
SC0305	63.8495	1	7.9906
SC0306	12.2258	1	3.4965
SC0307	38.8172	1	6.2303
SC0308	-0.172043	1	.
SC0309	58.957	1	7.6783
SC0311	11.5161	1	3.3935
SC0314	54.3871	1	7.3748
SC0317	39.9892	1	6.3237
SC0319	53.4624	1	7.3118
SC0323	11.6989	1	3.4204
SC0325	11.1075	1	3.3328
SC0329	.	1	.
SC0348	22.086	1	4.6996
SC0368	.	1	.
SC0371	29.957	1	5.4733
SC0372	4.46237	1	2.1124
SC0386	7.5914	1	2.7552
SC0392	10.6989	1	3.2709
SC0400	18.1505	1	4.2603
SC0401	5.08602	1	2.2552
SC0407	27.1398	1	5.2096
SC0411	39.6452	1	6.2964
SC0413	14.5699	1	3.8171
SC0417	10.6344	1	3.261
SC0420	18.129	1	4.2578
SC0422	5.95699	1	2.4407
SC0423	22.5591	1	4.7496
SC0424	18.2903	1	4.2767
SC0428	25.3011	1	5.03
SC0431	33.6344	1	5.7995
SC0435	44.5484	1	6.6745
SC0436	25.3011	1	5.03
SC0437	16.1828	1	4.0228
SC0442	20.2258	1	4.4973
SC0449	9.34409	1	3.0568
SC0451	49.3441	1	7.0245
SC0452	32.2043	1	5.6749
SC0454	55.7097	1	7.4639
SC0455	24.1828	1	4.9176
SC0457	10.957	1	3.3101
SC0462	35.9785	1	5.9982
SC0464	62.6237	1	7.9135
SC0465	30.2581	1	5.5007
SC0468	15.4624	1	3.9322
SC0470	61.1828	1	7.8219
SC0471	87.2581	1	9.3412
SC0472	36.4839	1	6.0402
SC0473	29.4731	1	5.4289
SC0475	14.172	1	3.7646
SC0480	20.6022	1	4.539
SC0482	22.4946	1	4.7428
SC0483	31.086	1	5.5755
SC0485	27.2903	1	5.224
SC0489	110.645	1	10.5188
SC0493	32.9247	1	5.738
SC0494	14.9785	1	3.8702
SC0499	8.03226	1	2.8341
SC0501	81.2903	1	9.0161
SC0502	38.6559	1	6.2174
SC0504	143.516	1	11.9798
SC0512	53.9677	1	7.3463
SC0515	21.8495	1	4.6743
SC0516	31.1505	1	5.5813
SC0517	-3.52688	1	.
SC0523	100.645	1	10.0322
SC0526	-12.6559	1	.
SC0528	38.8065	1	6.2295
SC0530	44.0108	1	6.6341
SC0540	22.7312	1	4.7677
SC0542	47.129	1	6.8651
SC0545	92.6129	1	9.6236
SC0551	34.4624	1	5.8705
SC0553	54.6667	1	7.3937
SC0556	53.5161	1	7.3155
SC0557	33.9355	1	5.8254
SC0558	27.6237	1	5.2558
SC0559	18.3978	1	4.2893
SC0562	79.5054	1	8.9166
SC0567	87.8495	1	9.3728
SC0568	15.3656	1	3.9199
SC0574	68.6989	1	8.2885
SC0577	13.1828	1	3.6308
SC0578	22.3871	1	4.7315
SC0580	7.78495	1	2.7902
SC0582	14.7204	1	3.8367
SC0584	13.4086	1	3.6618
SC0587	53.1505	1	7.2904
SC0598	14.8065	1	3.8479
SC0599	23.7742	1	4.8759
SC0600	70.0538	1	8.3698
SC0601	46.871	1	6.8462
SC0602	21.5054	1	4.6374
SC0603	20.2688	1	4.5021
	.	1	.
SC0614	5.03226	1	2.2433
SC0616	2.45161	1	1.5658
SC0620	16.8925	1	4.11
SC0623	71.6989	1	8.4675
SC0625	21.6452	1	4.6524
SC0626	12.6022	1	3.55
SC0628	9.49462	1	3.0813
SC0634	56.7312	1	7.532
SC0635	34.7312	1	5.8933
SC0639	58.086	1	7.6214
SC0642	11.3441	1	3.3681
SC0645	18.5806	1	4.3105
SC0646	15.6452	1	3.9554
SC0650	14.1183	1	3.7574
SC0654	.	1	.
SC0655	32.4301	1	5.6947
SC0659	11.6559	1	3.4141
SC0663	21.8925	1	4.6789
SC0672	23.7957	1	4.8781
SC0673	7.56989	1	2.7513
SC0682	12.9677	1	3.6011
SC0683	17.914	1	4.2325
SC0686	12.5806	1	3.5469
SC0691	29.9355	1	5.4713
SC0694	10.3548	1	3.2179
SC0695	15.3548	1	3.9185
SC0700	60.6559	1	7.7882
SC0706	6.60215	1	2.5695
SC0708	20.0108	1	4.4733
SC0709	28.129	1	5.3037
SC0720	12.6129	1	3.5515
SC0721	8.05376	1	2.8379
SC0727	21.7634	1	4.6651
SC0728	17.2151	1	4.1491
SC0731	6.25806	1	2.5016
SC0733	3.35484	1	1.8316
SC0737	6.26882	1	2.5038
SC0741	21.9677	1	4.687
SC0748	37.5699	1	6.1294
SC0751	8.91398	1	2.9856
SC0755	7.77419	1	2.7882
SC0756	5.39785	1	2.3233
SC0759	22.1075	1	4.7019
SC0764	27.0753	1	5.2034
SC0779	-7.70968	1	.
SC0780	9.90323	1	3.1469
SC0782	8.15054	1	2.8549
SC0784	20.086	1	4.4817
SC0803	39.9032	1	6.3169
SC0814	8.53763	1	2.9219
SC0817	41.5054	1	6.4425
SC0821	4.76344	1	2.1825
SC0823	5.16129	1	2.2718
SC0827	33	1	5.7446
SC0830	.	1	.
SC0835	71.043	1	8.4287
SC0839	4.52688	1	2.1276
SC0841	10.2903	1	3.2079
SC0842	15.3226	1	3.9144
SC0858	-3.16129	1	.
SC0859	52.6559	1	7.2564
SC0863	50.6344	1	7.1158
SC0865	63.5376	1	7.971
SC0870	35.1075	1	5.9252
SC0871	6.56989	1	2.5632
SC0876	46.9785	1	6.8541
SC0878	22.8172	1	4.7767
SC0888	26.4086	1	5.1389
SC0893	67.5376	1	8.2181
SC0902	53.5484	1	7.3177
SC0910	229.871	1	15.1615
SC0919	116.237	1	10.7813
SC0923	30.6344	1	5.5348
SC0937	22.6989	1	4.7643
SC0942	78.5699	1	8.864
SC0947	30.2581	1	5.5007
SC0949	78.5054	1	8.8603
SC0950	11.3226	1	3.3649
SC0958	25.5699	1	5.0567
SC0965	29.6022	1	5.4408
SC0968	27.0215	1	5.1982
SC0969	2.86022	1	1.6912
SC0972	15.5806	1	3.9472
SC0975	14.914	1	3.8619
SC0979	37.7742	1	6.1461
SC0987	37.6344	1	6.1347
SC0991	24.0538	1	4.9045
SC0997	.	1	.
SC0998	44.2366	1	6.6511
SC1017	26.2258	1	5.1211
SC1019	3.46237	1	1.8607
SC1021	8.68817	1	2.9476
SC1023	21.914	1	4.6812
SC1024	23.1398	1	4.8104
SC1031	19.6559	1	4.4335
SC1033	12.172	1	3.4888
SC1038	20.5914	1	4.5378
SC1040	5.39785	1	2.3233
SC1046	41.1075	1	6.4115
SC1049	9.2043	1	3.0339
SC1055	36.828	1	6.0686
SC1056	47.3763	1	6.883
SC1058	29.4946	1	5.4309
SC1063	.	1	.
SC1077	33.828	1	5.8162
SC1080	32.7097	1	5.7192
SC1082	68.8065	1	8.295
SC1084	148.624	1	12.1911
SC1085	50.9892	1	7.1407
SC1088	15.9032	1	3.9879
SC1097	37.2151	1	6.1004
SC1107	15.6774	1	3.9595
SC1109	9.67742	1	3.1109
SC1111	38.8817	1	6.2355
SC1114	26.2903	1	5.1274
SC1120	7.53763	1	2.7455
SC1123	.	1	.
SC1133	2.24731	1	1.4991
SC1155	4.10753	1	2.0267
SC1157	7.39785	1	2.7199
SC1158	6.87097	1	2.6213
SC1159	27.7419	1	5.2671
SC1166	.	1	.
SC1170	.	1	.
SC1172	16.2043	1	4.0255
SC1178	13.828	1	3.7186
SC1179	-9.22581	1	.
SC1203	17.1075	1	4.1361
SC1205	19.4516	1	4.4104
SC1211	19.957	1	4.4673
SC1212	.	1	.
SC1215	9.60215	1	3.0987
SC1216	22.6129	1	4.7553
SC1237	5.07527	1	2.2528
SC1246	13.6022	1	3.6881
SC1251	24.5269	1	4.9525
SC1305	10.4516	1	3.2329
SC1307	19.9462	1	4.4661
SC1313	9.09677	1	3.0161
SC1321	5.3871	1	2.321
SC1328	17.7419	1	4.2121
SC1330	8.51613	1	2.9182
SC1332	51.4839	1	7.1752
SC1337	34.2688	1	5.854
SC1342	24.5376	1	4.9535
SC1345	.	1	.
SC1351	34.914	1	5.9088
SC1356	29.9677	1	5.4743
SC1426	45.1505	1	6.7194
SC1429	30.9355	1	5.562
SC1439	104.226	1	10.2091
SC1440	49.957	1	7.068
SC1442	97.8925	1	9.8941
SC1446	.	1	.
SC1451	50.8495	1	7.1309
SC1476	115.731	1	10.7578
SC1484	14.5699	1	3.8171
SC1506	344.495	1	18.5606
SC0002	.	2	.
SC0003	171.914	2	13.1116
SC0006	127.527	2	11.2928
SC0007	64.4194	2	8.0262
SC0010	127.527	2	11.2928
SC0012	103.796	2	10.188
SC0013	185.849	2	13.6327
SC0016	.	2	.
SC0017	143.183	2	11.9659
SC0019	.	2	.
SC0020	31.2151	2	5.587
SC0021	90.5161	2	9.514
SC0023	70.7849	2	8.4134
SC0024	.	2	.
SC0028	87.2151	2	9.3389
SC0029	61.5054	2	7.8425
SC0030	243.882	2	15.6167
SC0031	.	2	.
SC0033	.	2	.
SC0035	85.871	2	9.2667
SC0037	40.7527	2	6.3838
SC0038	75.6882	2	8.6999
SC0041	44.1828	2	6.647
SC0042	99.1075	2	9.9553
SC0044	48.4409	2	6.9599
SC0048	48.7849	2	6.9846
SC0049	135.806	2	11.6536
SC0051	85.5161	2	9.2475
SC0053	239.667	2	15.4812
SC0054	.	2	.
SC0056	27.4731	2	5.2415
SC0058	96.871	2	9.8423
SC0059	186.538	2	13.6579
SC0061	.	2	.
SC0062	70.6237	2	8.4038
SC0063	79.4731	2	8.9148
SC0064	182.806	2	13.5206
SC0066	96.6989	2	9.8336
SC0067	47.6022	2	6.8994
SC0068	42.7204	2	6.5361
SC0069	42.6559	2	6.5311
SC0074	54.043	2	7.3514
SC0075	52.0968	2	7.2178
SC0077	52.4839	2	7.2446
SC0079	.	2	.
SC0080	37.6022	2	6.1321
SC0083	65.8172	2	8.1128
SC0084	20.2581	2	4.5009
SC0085	.	2	.
SC0087	39	2	6.245
SC0090	57.6774	2	7.5946
SC0092	101.215	2	10.0606
SC0093	.	2	.
SC0096	76.2581	2	8.7326
SC0097	83.6774	2	9.1475
SC0100	65.7527	2	8.1088
SC0101	.	2	.
SC0108	110.935	2	10.5326
SC0111	107.581	2	10.3721
SC0112	6.2043	2	2.4908
SC0114	120.86	2	10.9936
SC0123	138.538	2	11.7702
SC0124	83.828	2	9.1558
SC0127	146.29	2	12.0951
SC0132	.	2	.
SC0139	32.4409	2	5.6957
SC0140	111.097	2	10.5402
SC0141	28.3656	2	5.3259
SC0146	253.656	2	15.9266
SC0147	38.7204	2	6.2226
SC0154	.	2	.
SC0155	41.3226	2	6.4283
SC0156	.	2	.
SC0158	33.2043	2	5.7623
SC0159	41.7312	2	6.46
SC0170	34.5806	2	5.8805
SC0171	22.7527	2	4.77
SC0175	79.0645	2	8.8918
SC0176	159.226	2	12.6185
SC0179	.	2	.
SC0180	139.849	2	11.8258
SC0181	193.441	2	13.9083
SC0184	62.5591	2	7.9094
SC0188	.	2	.
SC0190	134.903	2	11.6148
SC0192	62.2903	2	7.8924
SC0193	.	2	.
SC0199	28.4409	2	5.333
SC0200	203.86	2	14.278
SC0201	47.2903	2	6.8768
SC0202	.	2	.
SC0203	215.892	2	14.6933
SC0206	223.097	2	14.9364
SC0209	.	2	.
SC0210	54.2151	2	7.3631
SC0211	225.14	2	15.0047
SC0212	98.8602	2	9.9428
SC0213	50.4946	2	7.106
SC0214	9.98925	2	3.1606
SC0222	65.172	2	8.0729
SC0224	63.1613	2	7.9474
SC0227	70.2688	2	8.3826
SC0229	89.0538	2	9.4368
SC0233	44.2258	2	6.6502
SC0236	165.538	2	12.8661
SC0252	32.3226	2	5.6853
SC0253	233.828	2	15.2914
SC0254	128.72	2	11.3455
SC0256	111.753	2	10.5713
SC0257	93.6022	2	9.6748
SC0258	67.8925	2	8.2397
SC0259	70.4516	2	8.3935
SC0260	.	2	.
SC0263	94.4086	2	9.7164
SC0268	74.2366	2	8.6161
SC0269	181.602	2	13.476
SC0270	69.914	2	8.3615
SC0271	.	2	.
SC0284	8.30108	2	2.8812
SC0291	58.6559	2	7.6587
SC0293	60.0538	2	7.7494
SC0295	71.3011	2	8.444
SC0297	.	2	.
SC0298	60.1613	2	7.7564
SC0299	69.3226	2	8.326
SC0300	52.7634	2	7.2638
SC0305	53.9785	2	7.347
SC0306	44.2581	2	6.6527
SC0307	51.6452	2	7.1865
SC0308	141.645	2	11.9015
SC0309	.	2	.
SC0311	46.828	2	6.8431
SC0314	.	2	.
SC0317	123.849	2	11.1288
SC0319	69.7097	2	8.3492
SC0323	82.3763	2	9.0761
SC0325	98.6774	2	9.9337
SC0329	347.645	2	18.6452
SC0348	15.6452	2	3.9554
SC0368	32.3548	2	5.6881
SC0371	51.1183	2	7.1497
SC0372	30.5269	2	5.5251
SC0386	50.6667	2	7.1181
SC0392	102.871	2	10.1425
SC0400	55.0538	2	7.4198
SC0401	169.108	2	13.0041
SC0407	101.667	2	10.083
SC0411	.	2	.
SC0413	57.7634	2	7.6002
SC0417	.	2	.
SC0420	89.3548	2	9.4528
SC0422	-3.92473	2	.
SC0423	53.2581	2	7.2978
SC0424	32.172	2	5.672
SC0428	77.6452	2	8.8116
SC0431	158.688	2	12.5971
SC0435	155.763	2	12.4805
SC0436	179.194	2	13.3863
SC0437	58.7742	2	7.6664
SC0442	91.7849	2	9.5804
SC0449	78.8065	2	8.8773
SC0451	151.742	2	12.3184
SC0452	73.0968	2	8.5497
SC0454	184.71	2	13.5908
SC0455	.	2	.
SC0457	99.172	2	9.9585
SC0462	37.8387	2	6.1513
SC0464	89.4516	2	9.4579
SC0465	119.022	2	10.9097
SC0468	55.6344	2	7.4588
SC0470	205.376	2	14.331
SC0471	178.43	2	13.3578
SC0472	229.022	2	15.1335
SC0473	60.6022	2	7.7847
SC0475	30.9032	2	5.5591
SC0480	101.011	2	10.0504
SC0482	63.0645	2	7.9413
SC0483	101.57	2	10.0782
SC0485	200	2	14.1421
SC0489	157.495	2	12.5497
SC0493	119.301	2	10.9225
SC0494	46.957	2	6.8525
SC0499	96.4839	2	9.8226
SC0501	.	2	.
SC0502	233.258	2	15.2728
SC0504	100.28	2	10.014
SC0512	69.2581	2	8.3221
SC0515	147.387	2	12.1403
SC0516	191.634	2	13.8432
SC0517	.	2	.
SC0523	260.871	2	16.1515
SC0526	90.7742	2	9.5275
SC0528	87.828	2	9.3717
SC0530	93.0645	2	9.647
SC0540	177.667	2	13.3292
SC0542	180.183	2	13.4232
SC0545	118.366	2	10.8796
SC0551	39.3441	2	6.2725
SC0553	124.871	2	11.1746
SC0556	132.28	2	11.5013
SC0557	202.796	2	14.2406
SC0558	91.1935	2	9.5495
SC0559	57.828	2	7.6045
SC0562	101.323	2	10.0659
SC0567	238.409	2	15.4405
SC0568	33.1613	2	5.7586
SC0574	10.5376	2	3.2462
SC0577	18.3978	2	4.2893
SC0578	88.1505	2	9.3889
SC0580	71.7849	2	8.4726
SC0582	.	2	.
SC0584	181.742	2	13.4812
SC0587	61.9785	2	7.8726
SC0598	168.387	2	12.9764
SC0599	203.28	2	14.2576
SC0600	49.871	2	7.0619
SC0601	191.656	2	13.844
SC0602	90.3118	2	9.5033
SC0603	67.0215	2	8.1867
	.	2	.
SC0614	70.1075	2	8.373
SC0616	151.355	2	12.3026
SC0620	28.4409	2	5.333
SC0623	134.978	2	11.618
SC0625	.	2	.
SC0626	19.6452	2	4.4323
SC0628	91.0968	2	9.5445
SC0634	.	2	.
SC0635	.	2	.
SC0639	194.172	2	13.9346
SC0642	67.0538	2	8.1886
SC0645	33.7312	2	5.8079
SC0646	.	2	.
SC0650	90.4731	2	9.5117
SC0654	96.043	2	9.8002
SC0655	166.312	2	12.8962
SC0659	19.0215	2	4.3614
SC0663	62.2473	2	7.8897
SC0672	48.6559	2	6.9754
SC0673	54.5269	2	7.3842
SC0682	30.6989	2	5.5407
SC0683	156.699	2	12.5179
SC0686	23.7312	2	4.8715
SC0691	208.968	2	14.4557
SC0694	91.0215	2	9.5405
SC0695	62.8925	2	7.9305
SC0700	116.484	2	10.7928
SC0706	30.3656	2	5.5105
SC0708	134.538	2	11.599
SC0709	76.9355	2	8.7713
SC0720	128.656	2	11.3427
SC0721	25.2043	2	5.0204
SC0727	.	2	.
SC0728	113.645	2	10.6604
SC0731	54.8602	2	7.4068
SC0733	.	2	.
SC0737	191.022	2	13.8211
SC0741	203.71	2	14.2727
SC0748	.	2	.
SC0751	.	2	.
SC0755	57.4086	2	7.5768
SC0756	1.45161	2	1.2048
SC0759	187.323	2	13.6866
SC0764	71.4409	2	8.4523
SC0779	21.3548	2	4.6211
SC0780	59.9677	2	7.7439
SC0782	32.9355	2	5.7389
SC0784	198.925	2	14.1041
SC0803	93.7204	2	9.6809
SC0814	73.2581	2	8.5591
SC0817	84.914	2	9.2149
SC0821	36.2688	2	6.0224
SC0823	53.5914	2	7.3206
SC0827	82.2796	2	9.0708
SC0830	37.4194	2	6.1171
SC0835	80.3226	2	8.9623
SC0839	97.957	2	9.8973
SC0841	19.1398	2	4.3749
SC0842	12.9462	2	3.5981
SC0858	.	2	.
SC0859	129.667	2	11.3871
SC0863	88.9247	2	9.43
SC0865	58.2258	2	7.6306
SC0870	4.19355	2	2.0478
SC0871	70.914	2	8.421
SC0876	50.7849	2	7.1264
SC0878	.	2	.
SC0888	104.011	2	10.1986
SC0893	82.043	2	9.0578
SC0902	.	2	.
SC0910	.	2	.
SC0919	140.548	2	11.8553
SC0923	100.14	2	10.007
SC0937	84.8065	2	9.209
SC0942	95.0323	2	9.7484
SC0947	.	2	.
SC0949	63.5806	2	7.9737
SC0950	44.5054	2	6.6712
SC0958	60.7097	2	7.7916
SC0965	.	2	.
SC0968	41.6129	2	6.4508
SC0969	13.4516	2	3.6676
SC0972	.	2	.
SC0975	.	2	.
SC0979	47.5914	2	6.8987
SC0987	76.3978	2	8.7406
SC0991	106.785	2	10.3337
SC0997	19.7097	2	4.4396
SC0998	64.4409	2	8.0275
SC1017	40.6559	2	6.3762
SC1019	53.4301	2	7.3096
SC1021	38.3548	2	6.1931
SC1023	155.108	2	12.4542
SC1024	.	2	.
SC1031	.	2	.
SC1033	.	2	.
SC1038	.	2	.
SC1040	154.129	2	12.4149
SC1046	71.5806	2	8.4605
SC1049	.	2	.
SC1055	121.892	2	11.0405
SC1056	33.0968	2	5.753
SC1058	84.8602	2	9.212
SC1063	96.1613	2	9.8062
SC1077	124.473	2	11.1568
SC1080	123.398	2	11.1085
SC1082	141	2	11.8743
SC1084	149.312	2	12.2193
SC1085	82.0215	2	9.0566
SC1088	118.774	2	10.8984
SC1097	81.0753	2	9.0042
SC1107	53.5269	2	7.3162
SC1109	.	2	.
SC1111	81.2903	2	9.0161
SC1114	-17.2903	2	.
SC1120	.	2	.
SC1123	130.247	2	11.4126
SC1133	10.5914	2	3.2544
SC1155	24.957	2	4.9957
SC1157	30.1398	2	5.49
SC1158	111.978	2	10.582
SC1159	228.774	2	15.1253
SC1166	65.086	2	8.0676
SC1170	174.903	2	13.2251
SC1172	179.634	2	13.4028
SC1178	164.215	2	12.8146
SC1179	94.7204	2	9.7324
SC1203	72.8495	2	8.5352
SC1205	92.5161	2	9.6185
SC1211	34.2581	2	5.853
SC1212	42.2258	2	6.4981
SC1215	78.3441	2	8.8512
SC1216	.	2	.
SC1237	6.10753	2	2.4713
SC1246	148.129	2	12.1708
SC1251	.	2	.
SC1305	72.6667	2	8.5245
SC1307	34.2581	2	5.853
SC1313	63.6882	2	7.9805
SC1321	30.9355	2	5.562
SC1328	.	2	.
SC1330	95.1828	2	9.7562
SC1332	78.5376	2	8.8621
SC1337	123.548	2	11.1152
SC1342	150.194	2	12.2553
SC1345	146.817	2	12.1168
SC1351	67.5484	2	8.2188
SC1356	169.785	2	13.0302
SC1426	121.108	2	11.0049
SC1429	.	2	.
SC1439	147.806	2	12.1576
SC1440	46.2473	2	6.8005
SC1442	.	2	.
SC1446	197.172	2	14.0418
SC1451	96.3978	2	9.8182
SC1476	253.237	2	15.9134
SC1484	94.4624	2	9.7192
SC1506	293.645	2	17.1361

## Sheet: flg22
Line	flg22	Rep	ln_flg22
SC0003	2.73118	1	1.31673
SC0004	11.2796	1	2.50794
SC0006	3.8172	1	1.57219
SC0007	0.0107527	1	0.0107
SC0012	10.0645	1	2.40374
SC0013	26.0108	1	3.29624
SC0015	0.215054	1	0.19479
SC0016	65.6559	1	4.19954
SC0017	-0.258065	1	-0.29849
SC0019	0.537634	1	0.43025
SC0020	2.08602	1	1.12688
SC0021	-0.0967742	1	-0.10178
SC0023	5.1828	1	1.82177
SC0027	2.84738	1	1.34739
SC0028	2.55914	1	1.26952
SC0031	20.5376	1	3.0698
SC0035	81.6237	1	4.4143
SC0036	44.4912	1	3.81752
SC0037	0.301075	1	0.26319
SC0038	0.419355	1	0.3502
SC0041	9.81111	1	2.38057
SC0042	0.0537634	1	0.05237
SC0044	-2.78889	1	.
SC0049	2.12903	1	1.14072
SC0051	7.55	1	2.14593
SC0053	5.2043	1	1.82524
SC0054	5.35484	1	1.84922
SC0055	0.333333	1	0.28768
SC0056	17.1398	1	2.89811
SC0057	60.1667	1	4.1136
SC0058	95.129	1	4.56569
SC0059	-1.3	1	.
SC0060	0.505747	1	0.40929
SC0062	0.0111111	1	0.01105
SC0063	0.0645161	1	0.06252
SC0064	-0.247312	1	-0.2841
SC0066	0.752688	1	0.56115
SC0067	14.0746	1	2.71301
SC0068	0.275862	1	0.24362
SC0074	10.828	1	2.47047
SC0075	0.301075	1	0.26319
SC0077	5.12903	1	1.81304
SC0078	0.322581	1	0.27958
SC0080	-0.0430108	1	-0.04396
SC0083	4.29885	1	1.66749
SC0087	1.80645	1	1.03192
SC0090	0.211111	1	0.19154
SC0091	0.430108	1	0.35775
SC0092	1.87097	1	1.05465
SC0093	-0.290323	1	-0.34294
SC0094	47.4516	1	3.88057
SC0096	3.27957	1	1.45385
SC0097	0.666667	1	0.51083
SC0103	2.8172	1	1.33952
SC0106	1.25806	1	0.81451
SC0110	99.9677	1	4.6148
SC0111	4.97849	1	1.78817
SC0112	9.55914	1	2.35699
SC0113	3.95	1	1.59939
SC0114	1.19355	1	0.78552
SC0119	54.3656	1	4.01396
SC0123	12.4778	1	2.60104
SC0124	4.32258	1	1.67196
SC0127	9.48387	1	2.34984
SC0132	-0.0537634	1	-0.05526
SC0138	1.39785	1	0.87457
SC0139	0.72043	1	0.54257
SC0140	1.67949	1	0.98563
SC0141	22.2688	1	3.14711
SC0142	0.133333	1	0.12516
SC0146	-0.25	1	-0.28768
SC0147	1.89247	1	1.06211
SC0154	-1.25806	1	.
SC0155	0.483871	1	0.39465
SC0156	5.73333	1	1.90707
SC0158	0.795699	1	0.58539
SC0159	5.04301	1	1.7989
SC0167	-0.111111	1	-0.11778
SC0170	4.26882	1	1.66181
SC0171	2.51724	1	1.25768
SC0175	3.92473	1	1.59427
SC0176	4.91398	1	1.77732
SC0179	2.50538	1	1.2543
SC0180	1.85965	1	1.0507
SC0181	3.41935	1	1.48599
SC0182	-0.311828	1	-0.37372
SC0184	-0.569892	1	-0.84372
SC0187	11	1	2.48491
SC0188	1.08602	1	0.73526
SC0190	1.70968	1	0.99683
SC0192	1.12903	1	0.75567
SC0193	5.17204	1	1.82003
SC0199	4.63234	1	1.72853
SC0200	0.833333	1	0.60614
SC0201	0.505376	1	0.40904
SC0202	50.7634	1	3.94668
SC0203	4.53763	1	1.71157
SC0206	2.10753	1	1.13383
SC0209	-0.0107527	1	-0.01081
SC0210	0	1	0
SC0211	7.83871	1	2.17914
SC0212	44.3333	1	3.81404
SC0213	3.6129	1	1.52886
SC0214	7.45161	1	2.13436
SC0222	13.871	1	2.69941
SC0224	-0.5	1	-0.69315
SC0227	-0.175439	1	-0.1929
SC0229	3.49462	1	1.50288
SC0233	2.44086	1	1.23572
SC0235	-2.92473	1	.
SC0236	1.5914	1	0.9522
SC0240	2.93548	1	1.37003
SC0242	5.58065	1	1.88413
SC0244	0.462366	1	0.38006
SC0245	3.32258	1	1.46385
SC0248	-0.44086	1	-0.58136
SC0249	-1.70968	1	.
SC0250	0.903226	1	0.64355
SC0252	3.48387	1	1.50049
SC0253	13.6989	1	2.68777
SC0254	3.69892	1	1.54733
SC0256	6.05556	1	1.95382
SC0257	19.6338	1	3.02693
SC0258	0.491228	1	0.3996
SC0259	-0.827957	1	-1.76001
SC0260	50.6452	1	3.9444
SC0263	11.7097	1	2.54236
SC0267	34.8065	1	3.57813
SC0268	2.17204	1	1.15438
SC0269	3.40351	1	1.4824
SC0270	0.430108	1	0.35775
SC0271	1.82796	1	1.03955
SC0272	1.39785	1	0.87457
SC0273	24.2903	1	3.23042
SC0275	23.3871	1	3.19405
SC0276	-1.42222	1	.
SC0278	16.2903	1	2.85015
SC0279	9.86667	1	2.3857
SC0280	1.90323	1	1.06582
SC0282	33.7097	1	3.54702
SC0284	16.3333	1	2.85263
SC0285	1.08772	1	0.73607
SC0287	2.97849	1	1.3809
SC0291	-1.51613	1	.
SC0292	3.86022	1	1.58108
SC0293	1.36559	1	0.86103
SC0295	3.68817	1	1.54504
SC0297	11.8817	1	2.55581
SC0298	9.70175	1	2.37041
SC0299	0.0967742	1	0.09237
SC0300	1.67742	1	0.98485
SC0305	4.56989	1	1.71738
SC0306	6.37778	1	1.99847
SC0307	2.74194	1	1.3196
SC0308	0.387097	1	0.32721
SC0309	10.9355	1	2.47952
SC0311	6.11828	1	1.96267
SC0314	21.7849	1	3.1261
SC0317	4.43011	1	1.69196
SC0319	7.95699	1	2.19243
SC0320	8.16129	1	2.21499
SC0323	5.28205	1	1.8377
SC0325	1.49462	1	0.91414
SC0329	-0.580645	1	-0.86904
SC0333	1.84946	1	1.04713
SC0335	0.666667	1	0.51083
SC0336	-0.548387	1	-0.79493
SC0337	-4.33333	1	.
SC0339	-0.408602	1	-0.52527
SC0340	76.3448	1	4.34827
SC0342	3.13793	1	1.4202
SC0344	13.2833	1	2.65909
SC0345	2.25806	1	1.18113
SC0348	0.574713	1	0.45407
SC0354	0.849462	1	0.61489
SC0358	4.09195	1	1.62766
SC0367	5.55914	1	1.88086
SC0368	0.548387	1	0.43721
SC0371	17.5591	1	2.92096
SC0372	-0.333333	1	-0.40547
SC0377	-0.333333	1	-0.40547
SC0386	4.58685	1	1.72042
SC0392	6.67742	1	2.03828
SC0396	35.5914	1	3.59981
SC0397	0.408602	1	0.3426
SC0400	46	1	3.85015
SC0401	1.87097	1	1.05465
SC0405	7.63441	1	2.15576
SC0407	-0.365591	1	-0.45506
SC0408	188.23	1	5.24296
SC0409	2.35484	1	1.2104
SC0411	2.25	1	1.17865
SC0412	120.484	1	4.79978
SC0413	2.13333	1	1.1421
SC0414	4.73118	1	1.74592
SC0417	0.494624	1	0.40187
SC0420	2.27957	1	1.18771
SC0422	1	1	0.69315
SC0423	21.7577	1	3.1249
SC0424	-0.0860215	1	-0.08995
SC0428	0.83871	1	0.60906
SC0430	80.5376	1	4.40106
SC0431	4.6129	1	1.72507
SC0435	0.733333	1	0.55005
SC0436	-0.210526	1	-0.23639
SC0437	1.89247	1	1.06211
SC0438	11.5833	1	2.53237
SC0442	0.537634	1	0.43025
SC0449	5.01075	1	1.79355
SC0451	8.06452	1	2.20437
SC0452	5.1	1	1.80829
SC0454	4.48387	1	1.70181
SC0455	-15.0753	1	.
SC0457	4.8	1	1.75786
SC0458	34.086	1	3.5578
SC0462	0.193548	1	0.17693
SC0463	11.9892	1	2.56412
SC0464	0.333333	1	0.28768
SC0465	3.47312	1	1.49809
SC0468	9.56989	1	2.35801
SC0469	2.52688	1	1.26041
SC0470	4.44086	1	1.69394
SC0471	3.55914	1	1.51713
SC0472	9.55914	1	2.35699
SC0473	0.892473	1	0.63788
SC0475	6.90323	1	2.06727
SC0477	1.08602	1	0.73526
SC0480	6.26882	1	1.98359
SC0482	9.54839	1	2.35597
SC0483	5.78495	1	1.91471
SC0484	6.84946	1	2.06045
SC0485	4.88172	1	1.77185
SC0489	2.17778	1	1.15618
SC0490	-13.3	1	.
SC0493	0.129032	1	0.12136
SC0494	5.01667	1	1.79453
SC0499	0.966667	1	0.67634
SC0500	20.6022	1	3.07279
SC0501	8.29032	1	2.22897
SC0502	0.612903	1	0.47804
SC0504	7.63441	1	2.15576
SC0512	10.9785	1	2.48311
SC0515	2.24731	1	1.17783
SC0516	5.55914	1	1.88086
SC0517	85.6344	1	4.4617
SC0520	-0.355556	1	-0.43937
SC0521	27.3556	1	3.34482
SC0523	0.368421	1	0.31366
SC0525	0.977778	1	0.68197
SC0526	9.51613	1	2.35291
SC0527	11.1613	1	2.49826
SC0528	3.66667	1	1.54045
SC0529	50.1183	1	3.93414
SC0530	-0.877778	1	-2.10191
SC0532	75.6129	1	4.33877
SC0534	22.0753	1	3.13876
SC0536	6.35484	1	1.99536
SC0537	0.354839	1	0.30368
SC0538	10.8889	1	2.4756
SC0540	7.83871	1	2.17914
SC0542	5.29825	1	1.84027
SC0543	12.2043	1	2.58054
SC0544	16.0753	1	2.83763
SC0545	15.9825	1	2.83218
SC0551	1.73333	1	1.00552
SC0553	16.914	1	2.88558
SC0556	43.828	1	3.80283
SC0557	0.0537634	1	0.05237
SC0558	3.16667	1	1.42712
SC0559	0.462366	1	0.38006
SC0562	5.14444	1	1.81555
SC0564	4.34409	1	1.67599
SC0567	14.3978	1	2.73423
SC0568	2.03226	1	1.10931
SC0569	39.5862	1	3.70343
SC0572	0.0333333	1	0.03279
SC0574	0.451613	1	0.37268
SC0577	2.56322	1	1.27066
SC0578	8.96774	1	2.29935
SC0580	0.0645161	1	0.06252
SC0582	2.45161	1	1.23884
SC0584	13.5833	1	2.67988
SC0587	3.35484	1	1.47129
SC0598	-2.96774	1	.
SC0599	0.150538	1	0.14023
SC0601	0.602151	1	0.47135
SC0602	9.29032	1	2.3312
SC0603	0.27957	1	0.24652
SC0610	3.1	1	1.41099
SC0614	6.48387	1	2.01275
SC0616	0.365591	1	0.31159
SC0620	5.64516	1	1.89389
SC0623	1.61667	1	0.9619
SC0624	-0.172043	1	-0.18879
SC0625	0.44086	1	0.36524
SC0626	0.0967742	1	0.09237
SC0628	0.316667	1	0.2751
SC0634	1.80645	1	1.03192
SC0635	-0.473118	1	-0.64078
SC0637	0.258065	1	0.22957
SC0639	-0.365591	1	-0.45506
SC0640	16.3333	1	2.85263
SC0642	2.54839	1	1.26649
SC0645	4.30108	1	1.66791
SC0646	2.2043	1	1.16449
SC0649	3.60215	1	1.52652
SC0650	7.70968	1	2.16443
SC0653	5.62222	1	1.89043
SC0654	0.5	1	0.40547
SC0655	12.5382	1	2.60551
SC0657	1.26882	1	0.81926
SC0659	1.62366	1	0.96457
SC0663	3.25806	1	1.44881
SC0671	2.52688	1	1.26041
SC0672	63.2903	1	4.16341
SC0673	2.24731	1	1.17783
SC0680	-8.15556	1	.
SC0681	-1.16667	1	.
SC0682	-0.526882	1	-0.74841
SC0683	23.3871	1	3.19405
SC0686	0.172043	1	0.15875
SC0689	13.8495	1	2.69796
SC0691	0.354839	1	0.30368
SC0694	3.92473	1	1.59427
SC0695	4.87097	1	1.77002
SC0700	1.21505	1	0.79528
SC0701	3.71795	1	1.55137
SC0706	3.5	1	1.50408
SC0708	-0.666667	1	-1.09861
SC0709	-0.436782	1	-0.57409
SC0712	-0.225806	1	-0.25593
SC0716	1.52632	1	0.92676
SC0719	3.07527	1	1.40494
SC0720	2.8172	1	1.33952
SC0721	-0.416667	1	-0.539
SC0725	65.4912	1	4.19707
SC0726	3.67778	1	1.54282
SC0727	6.51613	1	2.01705
SC0728	-0.655914	1	-1.06686
SC0731	3.48889	1	1.50161
SC0733	0.494624	1	0.40187
SC0737	0.72043	1	0.54257
SC0741	8.41667	1	2.24248
SC0748	1.61667	1	0.9619
SC0751	1.49462	1	0.91414
SC0755	-4.80645	1	.
SC0756	0.311828	1	0.27142
SC0759	1.8172	1	1.03575
SC0763	16.914	1	2.88558
SC0764	5.72043	1	1.90515
SC0779	4.61667	1	1.72574
SC0780	6.5	1	2.0149
SC0781	3.08602	1	1.40757
SC0782	0.311828	1	0.27142
SC0784	1.11828	1	0.7506
SC0797	-4.44444	1	.
SC0800	2.77419	1	1.32819
SC0803	0.526882	1	0.42323
SC0805	12.7527	1	2.62123
SC0808	154.054	1	5.04377
SC0814	3.17204	1	1.42841
SC0817	-4.04444	1	.
SC0819	0.827586	1	0.603
SC0823	1.91228	1	1.06894
SC0827	1.08602	1	0.73526
SC0830	2.75	1	1.32176
SC0833	6.11828	1	1.96267
SC0835	9.45161	1	2.34676
SC0839	8.48387	1	2.24959
SC0841	6.12903	1	1.96418
SC0842	3.32258	1	1.46385
SC0847	5.36667	1	1.85108
SC0858	1.94624	1	1.08053
SC0859	0.712644	1	0.53804
SC0860	0.931034	1	0.65806
SC0863	43.7742	1	3.80163
SC0865	2.55914	1	1.26952
SC0870	1.06667	1	0.72594
SC0871	0.27957	1	0.24652
SC0875	-0.419355	1	-0.54362
SC0876	2.07527	1	1.12339
SC0877	11.8495	1	2.5533
SC0878	-1	1	.
SC0888	11.8925	1	2.55664
SC0891	1.23656	1	0.80494
SC0893	0.741935	1	0.555
SC0902	11.8387	1	2.55246
SC0905	197.567	1	5.29112
SC0910	0.344086	1	0.29571
SC0913	-1	1	.
SC0914	38.0833	1	3.6657
SC0919	2.54839	1	1.26649
SC0921	1.50538	1	0.91844
SC0923	0.215054	1	0.19479
SC0924	-0.376344	1	-0.47216
SC0929	-0.505376	1	-0.70396
SC0935	32.0215	1	3.49716
SC0937	13.1667	1	2.65089
SC0942	13.6989	1	2.68777
SC0947	0.233333	1	0.20972
SC0949	2.1828	1	1.15776
SC0950	-0.88172	1	-2.1347
SC0958	3.45409	1	1.49382
SC0964	-0.0645161	1	-0.06669
SC0965	2.64912	1	1.29449
SC0968	4.19298	1	1.64731
SC0969	0.752688	1	0.56115
SC0971	5.15789	1	1.81773
SC0975	0.741935	1	0.555
SC0979	0.322581	1	0.27958
SC0987	1.66667	1	0.98083
SC0991	0.0860215	1	0.08252
SC0997	2.36559	1	1.2136
SC0998	1.98889	1	1.0949
SC1017	2.58065	1	1.27554
SC1019	2.97849	1	1.3809
SC1021	-3.1828	1	.
SC1022	3.73118	1	1.55418
SC1023	7.90323	1	2.18641
SC1024	2.90323	1	1.3618
SC1031	29.6559	1	3.42283
SC1033	7.12281	1	2.09468
SC1038	8.75269	1	2.27754
SC1040	0.390805	1	0.32988
SC1046	0.774194	1	0.57335
SC1049	5.06667	1	1.80281
SC1055	1.19355	1	0.78552
SC1056	-1.13978	1	.
SC1057	-0.322581	1	-0.38946
SC1058	10.5167	1	2.4438
SC1063	1.08602	1	0.73526
SC1074	80.8925	1	4.40541
SC1076	7.16208	1	2.0995
SC1077	5.30108	1	1.84072
SC1080	7.26316	1	2.11181
SC1082	5.95699	1	1.93975
SC1084	4.12903	1	1.63492
SC1085	9.17204	1	2.31964
SC1088	4.53763	1	1.71157
SC1097	14.7312	1	2.75564
SC1104	3.56989	1	1.51949
SC1107	2.78495	1	1.33103
SC1109	1.41379	1	0.8812
SC1111	2.33333	1	1.20397
SC1114	1.08602	1	0.73526
SC1117	0.655914	1	0.50435
SC1119	10.6882	1	2.45858
SC1120	0.344086	1	0.29571
SC1123	46.871	1	3.86851
SC1125	21.6452	1	3.11995
SC1133	-2.76667	1	.
SC1155	-0.0430108	1	-0.04396
SC1157	1.19355	1	0.78552
SC1158	14.8333	1	2.76212
SC1159	1.86207	1	1.05154
SC1166	3.83333	1	1.57554
SC1170	8	1	2.19722
SC1172	0.870968	1	0.62646
SC1177	2.47778	1	1.24639
SC1178	0.365591	1	0.31159
SC1179	6.11859	1	1.96271
SC1186	2.72043	1	1.31384
SC1201	0.659222	1	0.50635
SC1203	13.9167	1	2.70248
SC1205	1.07527	1	0.73009
SC1211	2.2043	1	1.16449
SC1212	1.10753	1	0.74552
SC1215	-1	1	.
SC1216	1.62366	1	0.96457
SC1222	0.11828	1	0.11179
SC1237	-0.0107527	1	-0.01081
SC1246	1.01075	1	0.69851
SC1251	3.36667	1	1.474
SC1262	10.5	1	2.44235
SC1277	7.8172	1	2.1767
SC1287	110.233	1	4.71163
SC1300	0.365591	1	0.31159
SC1305	5.75269	1	1.90994
SC1307	0.0645161	1	0.06252
SC1313	-0.377778	1	-0.47446
SC1317	20.086	1	3.04861
SC1321	1.01075	1	0.69851
SC1322	0.193548	1	0.17693
SC1328	0.817204	1	0.5973
SC1330	-8.55914	1	.
SC1332	6.55914	1	2.02276
SC1333	3.25806	1	1.44881
SC1337	15.4359	1	2.79947
SC1338	47.6837	1	3.88534
SC1339	30.4778	1	3.44928
SC1341	1.42222	1	0.88469
SC1342	5.36559	1	1.85091
SC1345	11.5484	1	2.52959
SC1351	-0.288889	1	-0.34093
SC1356	2.19355	1	1.16113
SC1416	-1.15054	1	.
SC1426	3.53763	1	1.51241
SC1429	-3.06667	1	.
SC1439	16.9247	1	2.88618
SC1440	1.47312	1	0.90548
SC1441	0.397849	1	0.33493
SC1442	1.34409	1	0.8519
SC1446	0.763441	1	0.56727
SC1451	10.7957	1	2.46773
SC1465	-0.0537634	1	-0.05526
SC1471	13.1667	1	2.65089
SC1476	-2.48889	1	.
SC1484	12	1	2.56495
SC1489	-0.0777778	1	-0.08097
SC1506	7.76344	1	2.17059
SC0003	.	2	.
SC0004	.	2	.
SC0006	1.84946	2	1.04713
SC0007	3.91398	2	1.59208
SC0012	17.0753	2	2.89454
SC0013	10.5376	2	2.44561
SC0015	.	2	.
SC0016	.	2	.
SC0017	4.07527	2	1.62438
SC0019	11.7097	2	2.54236
SC0020	.	2	.
SC0021	0.857143	2	0.61904
SC0023	2.83333	2	1.34373
SC0027	.	2	.
SC0028	.	2	.
SC0031	.	2	.
SC0035	45.5699	2	3.84095
SC0036	.	2	.
SC0037	-7.87097	2	.
SC0038	1.90323	2	1.06582
SC0041	0.211111	2	0.19154
SC0042	-0.612903	2	-0.94908
SC0044	-2.18889	2	.
SC0049	0.655914	2	0.50435
SC0051	.	2	.
SC0053	1.93548	2	1.07687
SC0054	.	2	.
SC0055	.	2	.
SC0056	15.3333	2	2.79321
SC0057	.	2	.
SC0058	.	2	.
SC0059	2.35556	2	1.21062
SC0060	.	2	.
SC0062	0.588889	2	0.46303
SC0063	9.60215	2	2.36106
SC0064	0.494624	2	0.40187
SC0066	1.36559	2	0.86103
SC0067	-5.39785	2	.
SC0068	.	2	.
SC0074	.	2	.
SC0075	0.924731	2	0.65479
SC0077	2	2	1.09861
SC0078	3.30108	2	1.45887
SC0080	-0.0462963	2	-0.0474
SC0083	.	2	.
SC0087	.	2	.
SC0090	-0.511111	2	-0.71562
SC0091	.	2	.
SC0092	6.70968	2	2.04248
SC0093	34.6667	2	3.57422
SC0094	.	2	.
SC0096	6.69007	2	2.03993
SC0097	0.5	2	0.40547
SC0103	.	2	.
SC0106	21.8065	2	3.12704
SC0110	.	2	.
SC0111	.	2	.
SC0112	.	2	.
SC0113	.	2	.
SC0114	18.5806	2	2.97454
SC0119	.	2	.
SC0123	43.8556	2	3.80345
SC0124	.	2	.
SC0127	.	2	.
SC0132	0.150538	2	0.14023
SC0138	2.10753	2	1.13383
SC0139	5.27734	2	1.83695
SC0140	5.25641	2	1.83361
SC0141	6.7957	2	2.05357
SC0142	0.722222	2	0.54362
SC0146	8.75269	2	2.27754
SC0147	0.655914	2	0.50435
SC0154	0.204301	2	0.1859
SC0155	2.51613	2	1.25736
SC0156	.	2	.
SC0158	-0.0216049	2	-0.02184
SC0159	1.36667	2	0.86148
SC0167	0.277778	2	0.24512
SC0170	.	2	.
SC0171	.	2	.
SC0175	1.66667	2	0.98083
SC0176	28.5591	2	3.38639
SC0179	.	2	.
SC0180	.	2	.
SC0181	7.16129	2	2.0994
SC0182	.	2	.
SC0184	.	2	.
SC0187	11.0753	2	2.49116
SC0188	52.4301	2	3.97837
SC0190	0.569892	2	0.45101
SC0192	4.17857	2	1.64453
SC0193	1.37634	2	0.86556
SC0199	3.5641	2	1.51822
SC0200	.	2	.
SC0201	.	2	.
SC0202	2.09677	2	1.13036
SC0203	11.7312	2	2.54405
SC0206	.	2	.
SC0209	1.05376	2	0.71967
SC0210	.	2	.
SC0211	2.54762	2	1.26628
SC0212	.	2	.
SC0213	.	2	.
SC0214	.	2	.
SC0222	29.7849	2	3.42703
SC0224	0.244444	2	0.21869
SC0227	.	2	.
SC0229	.	2	.
SC0233	.	2	.
SC0235	18.8387	2	2.98764
SC0236	.	2	.
SC0240	.	2	.
SC0242	.	2	.
SC0244	-0.290323	2	-0.34294
SC0245	-0.376344	2	-0.47216
SC0248	-0.172043	2	-0.18879
SC0249	0.365591	2	0.31159
SC0250	0.268817	2	0.23809
SC0252	3.26882	2	1.45134
SC0253	12.1935	2	2.57973
SC0254	2.90323	2	1.3618
SC0256	-0.511111	2	-0.71562
SC0257	1.72043	2	1.00079
SC0258	.	2	.
SC0259	-1.11828	2	.
SC0260	.	2	.
SC0263	21.2151	2	3.10077
SC0267	.	2	.
SC0268	.	2	.
SC0269	.	2	.
SC0270	0.769231	2	0.57054
SC0271	12.871	2	2.6298
SC0272	10.1398	2	2.41052
SC0273	.	2	.
SC0275	.	2	.
SC0276	24.9111	2	3.25467
SC0278	16.6129	2	2.86863
SC0279	5.48333	2	1.86923
SC0280	4.57639	2	1.71854
SC0282	.	2	.
SC0284	7.13978	2	2.09676
SC0285	.	2	.
SC0287	.	2	.
SC0291	0.27957	2	0.24652
SC0292	.	2	.
SC0293	0.857143	2	0.61904
SC0295	4.0743	2	1.62419
SC0297	.	2	.
SC0298	.	2	.
SC0299	.	2	.
SC0300	1.10753	2	0.74552
SC0305	8.09677	2	2.20792
SC0306	9.43333	2	2.34501
SC0307	2.12812	2	1.14043
SC0308	0.376344	2	0.31943
SC0309	12.3011	2	2.58784
SC0311	2.80645	2	1.3367
SC0314	8.16129	2	2.21499
SC0317	.	2	.
SC0319	.	2	.
SC0320	.	2	.
SC0323	1.76923	2	1.01857
SC0325	.	2	.
SC0329	0.369048	2	0.31412
SC0333	.	2	.
SC0335	-4.48387	2	.
SC0336	.	2	.
SC0337	4.24731	2	1.65772
SC0339	6.52688	2	2.01848
SC0340	.	2	.
SC0342	.	2	.
SC0344	.	2	.
SC0345	0.202381	2	0.1843
SC0348	.	2	.
SC0354	-0.248236	2	-0.28533
SC0358	.	2	.
SC0367	.	2	.
SC0368	0.25	2	0.22314
SC0371	.	2	.
SC0372	.	2	.
SC0377	2.85229	2	1.34867
SC0386	1.5	2	0.91629
SC0392	5.44086	2	1.86266
SC0396	.	2	.
SC0397	.	2	.
SC0400	.	2	.
SC0401	.	2	.
SC0405	.	2	.
SC0407	1.1	2	0.74194
SC0408	.	2	.
SC0409	.	2	.
SC0411	.	2	.
SC0412	.	2	.
SC0413	.	2	.
SC0414	.	2	.
SC0417	0.870968	2	0.62646
SC0420	.	2	.
SC0422	.	2	.
SC0423	.	2	.
SC0424	2.33333	2	1.20397
SC0428	.	2	.
SC0430	.	2	.
SC0431	1.18227	2	0.78036
SC0435	1.69231	2	0.9904
SC0436	.	2	.
SC0437	.	2	.
SC0438	.	2	.
SC0442	-0.376344	2	-0.47216
SC0449	4.7619	2	1.75127
SC0451	.	2	.
SC0452	1.5	2	0.91629
SC0454	.	2	.
SC0455	0	2	0
SC0457	.	2	.
SC0458	9.12903	2	2.31541
SC0462	0.397849	2	0.33493
SC0463	2	2	1.09861
SC0464	.	2	.
SC0465	.	2	.
SC0468	3.82796	2	1.57442
SC0469	2.01499	2	1.1036
SC0470	11.8153	2	2.55064
SC0471	.	2	.
SC0472	11.828	2	2.55163
SC0473	-0.904762	2	-2.35138
SC0475	20.1828	2	3.05319
SC0477	0.88172	2	0.63219
SC0480	7.89247	2	2.18521
SC0482	9.22824	2	2.32515
SC0483	3.33333	2	1.46634
SC0484	9.45161	2	2.34676
SC0485	10.4409	2	2.43719
SC0489	3.98889	2	1.60721
SC0490	0.0333333	2	0.03279
SC0493	.	2	.
SC0494	.	2	.
SC0499	.	2	.
SC0500	5.64516	2	1.89389
SC0501	.	2	.
SC0502	.	2	.
SC0504	.	2	.
SC0512	6.29032	2	1.98655
SC0515	0.705128	2	0.53364
SC0516	11.828	2	2.55163
SC0517	57.0323	2	4.061
SC0520	0.0666667	2	0.06454
SC0521	6.5	2	2.0149
SC0523	.	2	.
SC0525	0.255556	2	0.22758
SC0526	.	2	.
SC0527	.	2	.
SC0528	.	2	.
SC0529	.	2	.
SC0530	3.44444	2	1.49165
SC0532	.	2	.
SC0534	.	2	.
SC0536	12.0538	2	2.56908
SC0537	0.538462	2	0.43078
SC0538	3.64444	2	1.53567
SC0540	.	2	.
SC0542	.	2	.
SC0543	7.96774	2	2.19363
SC0544	.	2	.
SC0545	.	2	.
SC0551	7.86667	2	2.1823
SC0553	28.914	2	3.39833
SC0556	0.354839	2	0.30368
SC0557	0.55914	2	0.44413
SC0558	1.13333	2	0.75769
SC0559	.	2	.
SC0562	9.07778	2	2.31033
SC0564	-0.387097	2	-0.48955
SC0567	.	2	.
SC0568	.	2	.
SC0569	.	2	.
SC0572	1.12222	2	0.75246
SC0574	0.946237	2	0.6659
SC0577	.	2	.
SC0578	15.3978	2	2.79715
SC0580	.	2	.
SC0582	.	2	.
SC0584	.	2	.
SC0587	.	2	.
SC0598	-8.30108	2	.
SC0599	1.03226	2	0.70915
SC0601	0.935897	2	0.66057
SC0602	.	2	.
SC0603	-0.142857	2	-0.15415
SC0610	1.97222	2	1.08931
SC0614	7.74103	2	2.16803
SC0616	.	2	.
SC0620	2.39785	2	1.22314
SC0623	.	2	.
SC0624	2.22e-16	2	0
SC0625	.	2	.
SC0626	.	2	.
SC0628	.	2	.
SC0634	.	2	.
SC0635	-0.978495	2	-3.83945
SC0637	.	2	.
SC0639	5.91398	2	1.93355
SC0640	.	2	.
SC0642	.	2	.
SC0645	.	2	.
SC0646	1.4086	2	0.87905
SC0649	.	2	.
SC0650	-0.369048	2	-0.46052
SC0653	0.355556	2	0.30421
SC0654	2.47778	2	1.24639
SC0655	.	2	.
SC0657	-0.0107527	2	-0.01081
SC0659	.	2	.
SC0663	0.978495	2	0.68234
SC0671	.	2	.
SC0672	.	2	.
SC0673	.	2	.
SC0680	5.27778	2	1.83702
SC0681	-2.76344	2	.
SC0682	-0.580645	2	-0.86904
SC0683	4.37634	2	1.68201
SC0686	.	2	.
SC0689	.	2	.
SC0691	.	2	.
SC0694	4.5119	2	1.70691
SC0695	0.655914	2	0.50435
SC0700	4.31183	2	1.66994
SC0701	0.179487	2	0.16508
SC0706	5.4	2	1.8563
SC0708	-0.977778	2	-3.80666
SC0709	.	2	.
SC0712	0.642857	2	0.49644
SC0716	.	2	.
SC0719	4.48387	2	1.70181
SC0720	.	2	.
SC0721	-0.892473	2	-2.23001
SC0725	.	2	.
SC0726	0.166667	2	0.15415
SC0727	.	2	.
SC0728	.	2	.
SC0731	1.97778	2	1.09118
SC0733	0.408602	2	0.3426
SC0737	.	2	.
SC0741	12.4624	2	2.5999
SC0748	.	2	.
SC0751	0.0641026	2	0.06213
SC0755	0.419355	2	0.3502
SC0756	1.88172	2	1.05839
SC0759	2.69892	2	1.30804
SC0763	.	2	.
SC0764	.	2	.
SC0779	.	2	.
SC0780	.	2	.
SC0781	4.58554	2	1.72018
SC0782	0.0752688	2	0.07257
SC0784	.	2	.
SC0797	0.144444	2	0.13492
SC0800	2.39163	2	1.22131
SC0803	0.956989	2	0.67141
SC0805	8.34615	2	2.23496
SC0808	.	2	.
SC0814	2.3867	2	1.21986
SC0817	3.06667	2	1.40282
SC0819	.	2	.
SC0823	.	2	.
SC0827	.	2	.
SC0830	7.48387	2	2.13817
SC0833	3.14103	2	1.42094
SC0835	5.74946	2	1.90946
SC0839	7.30172	2	2.11646
SC0841	1.24731	2	0.80973
SC0842	1.00769	2	0.69699
SC0847	0.322222	2	0.27931
SC0858	2.37634	2	1.21679
SC0859	.	2	.
SC0860	.	2	.
SC0863	.	2	.
SC0865	4.37634	2	1.68201
SC0870	2.24444	2	1.17694
SC0871	0.473118	2	0.38738
SC0875	0.870968	2	0.62646
SC0876	6.33333	2	1.99243
SC0877	8.44951	2	2.24596
SC0878	3.88172	2	1.5855
SC0888	1.07527	2	0.73009
SC0891	.	2	.
SC0893	.	2	.
SC0902	.	2	.
SC0905	.	2	.
SC0910	0.311828	2	0.27142
SC0913	5.11111	2	1.81011
SC0914	.	2	.
SC0919	2.77419	2	1.32819
SC0921	4.05376	2	1.62013
SC0923	.	2	.
SC0924	0.602151	2	0.47135
SC0929	.	2	.
SC0935	42.2258	2	3.76644
SC0937	0.166667	2	0.15415
SC0942	.	2	.
SC0947	1.00741	2	0.69684
SC0949	0.340388	2	0.29296
SC0950	0.0645161	2	0.06252
SC0958	4.44872	2	1.69538
SC0964	-0.462366	2	-0.62058
SC0965	.	2	.
SC0968	.	2	.
SC0969	-0.307692	2	-0.36772
SC0971	.	2	.
SC0975	0.150538	2	0.14023
SC0979	1.57692	2	0.9466
SC0987	3.99302	2	1.60804
SC0991	-0.655914	2	-1.06686
SC0997	0.816502	2	0.59691
SC0998	0.711111	2	0.53714
SC1017	-0.511905	2	-0.71724
SC1019	.	2	.
SC1021	-0.0215054	2	-0.02174
SC1022	0.761905	2	0.5664
SC1023	11.7957	2	2.54911
SC1024	.	2	.
SC1031	25.1075	2	3.26222
SC1033	.	2	.
SC1038	.	2	.
SC1040	.	2	.
SC1046	.	2	.
SC1049	0.844444	2	0.61218
SC1055	0.453846	2	0.37421
SC1056	23.7204	2	3.20763
SC1057	0.591398	2	0.46461
SC1058	.	2	.
SC1063	-2.14286	2	.
SC1074	.	2	.
SC1076	.	2	.
SC1077	.	2	.
SC1080	.	2	.
SC1082	.	2	.
SC1084	38.4946	2	3.67616
SC1085	7.39286	2	2.12738
SC1088	4.09677	2	1.62861
SC1097	17.1154	2	2.89676
SC1104	4.52688	2	1.70962
SC1107	2.36559	2	1.2136
SC1109	.	2	.
SC1111	.	2	.
SC1114	0.150538	2	0.14023
SC1117	0.860215	2	0.62069
SC1119	5.50538	2	1.87263
SC1120	.	2	.
SC1123	.	2	.
SC1125	.	2	.
SC1133	0.711111	2	0.53714
SC1155	1.21505	2	0.79528
SC1157	0.0630769	2	0.06117
SC1158	-0.9	2	-2.30259
SC1159	.	2	.
SC1166	32.7333	2	3.51849
SC1170	.	2	.
SC1172	-0.72043	2	-1.2745
SC1177	-0.444444	2	-0.58779
SC1178	2.74194	2	1.3196
SC1179	4.83333	2	1.76359
SC1186	.	2	.
SC1201	4.5	2	1.70475
SC1203	3.03226	2	1.39433
SC1205	4.58065	2	1.7193
SC1211	2.45161	2	1.23884
SC1212	-3.53763	2	.
SC1215	5.32778	2	1.84495
SC1216	-0.451613	2	-0.60077
SC1222	.	2	.
SC1237	.	2	.
SC1246	3.1828	2	1.43098
SC1251	2.53333	2	1.26224
SC1262	.	2	.
SC1277	.	2	.
SC1287	7.57692	2	2.14908
SC1300	0.494624	2	0.40187
SC1305	5.06452	2	1.80245
SC1307	0.412821	2	0.34559
SC1313	0.811111	2	0.59394
SC1317	.	2	.
SC1321	0.0107527	2	0.0107
SC1322	-1.56989	2	.
SC1328	-0.301075	2	-0.35821
SC1330	0.215054	2	0.19479
SC1332	.	2	.
SC1333	9	2	2.30259
SC1337	8.58974	2	2.26069
SC1338	3.87097	2	1.58329
SC1339	24.5167	2	3.23933
SC1341	7.92222	2	2.18855
SC1342	11.0538	2	2.48938
SC1345	.	2	.
SC1351	1.1	2	0.74194
SC1356	0.333333	2	0.28768
SC1416	0.548387	2	0.43721
SC1426	5.17949	2	1.82124
SC1429	1.73333	2	1.00552
SC1439	34.1905	2	3.56078
SC1440	3.46237	2	1.49568
SC1441	.	2	.
SC1442	.	2	.
SC1446	1.22581	2	0.80012
SC1451	.	2	.
SC1465	.	2	.
SC1471	21.7556	2	3.12481
SC1476	22.7111	2	3.16594
SC1484	2.95699	2	1.37548
SC1489	2.44444	2	1.23676
SC1506	.	2	.

## Sheet: TLS
Line	TLS	Rep	Year
SC0002	.	1	2017
SC0003	4.5	1	2017
SC0004	7	1	2017
SC0006	6	1	2017
SC0007	6.5	1	2017
SC0010	6.5	1	2017
SC0012	6	1	2017
SC0013	6	1	2017
SC0015	.	1	2017
SC0016	.	1	2017
SC0017	6	1	2017
SC0019	5.5	1	2017
SC0020	4	1	2017
SC0021	.	1	2017
SC0022	6	1	2017
SC0023	6	1	2017
SC0024	5.5	1	2017
SC0027	7	1	2017
SC0028	7	1	2017
SC0029	5.5	1	2017
SC0030	5.5	1	2017
SC0031	6.5	1	2017
SC0033	6	1	2017
SC0035	7	1	2017
SC0036	7.5	1	2017
SC0037	4.5	1	2017
SC0038	6	1	2017
SC0041	4	1	2017
SC0042	4.5	1	2017
SC0044	5	1	2017
SC0048	3.5	1	2017
SC0049	3.5	1	2017
SC0050	6	1	2017
SC0051	6	1	2017
SC0052	.	1	2017
SC0053	5.5	1	2017
SC0054	4.5	1	2017
SC0055	.	1	2017
SC0056	4.5	1	2017
SC0057	.	1	2017
SC0058	5	1	2017
SC0059	3.5	1	2017
SC0060	3	1	2017
SC0061	4	1	2017
SC0062	5	1	2017
SC0063	4	1	2017
SC0064	5	1	2017
SC0066	5	1	2017
SC0067	5.5	1	2017
SC0068	5.5	1	2017
SC0069	3.5	1	2017
SC0072	4.5	1	2017
SC0074	6.5	1	2017
SC0075	5.5	1	2017
SC0077	5.5	1	2017
SC0078	5.5	1	2017
SC0079	4.5	1	2017
SC0080	4	1	2017
SC0083	5	1	2017
SC0084	5.5	1	2017
SC0085	4.5	1	2017
SC0086	.	1	2017
SC0087	7	1	2017
SC0090	3.5	1	2017
SC0091	.	1	2017
SC0092	5	1	2017
SC0093	5	1	2017
SC0094	3.5	1	2017
SC0096	4	1	2017
SC0097	5.5	1	2017
SC0100	3	1	2017
SC0101	3	1	2017
SC0103	5.5	1	2017
SC0105	3.5	1	2017
SC0106	5	1	2017
SC0108	5	1	2017
SC0111	7	1	2017
SC0112	7	1	2017
SC0113	5	1	2017
SC0114	4	1	2017
SC0119	.	1	2017
SC0123	4	1	2017
SC0124	4.5	1	2017
SC0127	4.5	1	2017
SC0132	6	1	2017
SC0138	6	1	2017
SC0139	5	1	2017
SC0140	4.5	1	2017
SC0141	4	1	2017
SC0142	3.5	1	2017
SC0146	6	1	2017
SC0147	5	1	2017
SC0154	4.5	1	2017
SC0155	5	1	2017
SC0156	4.5	1	2017
SC0158	4.5	1	2017
SC0159	4.5	1	2017
SC0167	5	1	2017
SC0170	5.5	1	2017
SC0171	5	1	2017
SC0175	4.5	1	2017
SC0176	5.5	1	2017
SC0179	4.5	1	2017
SC0180	4	1	2017
SC0181	4.5	1	2017
SC0182	4.5	1	2017
SC0184	7	1	2017
SC0187	.	1	2017
SC0188	4	1	2017
SC0190	4	1	2017
SC0192	6	1	2017
SC0193	3.5	1	2017
SC0199	6.5	1	2017
SC0200	6	1	2017
SC0201	7.5	1	2017
SC0202	7	1	2017
SC0203	6.5	1	2017
SC0206	7	1	2017
SC0209	6	1	2017
SC0210	5.5	1	2017
SC0211	7	1	2017
SC0212	7	1	2017
SC0213	7	1	2017
SC0214	5.5	1	2017
SC0222	5.5	1	2017
SC0224	5.5	1	2017
SC0227	5.5	1	2017
SC0229	4.5	1	2017
SC0233	4	1	2017
SC0235	5	1	2017
SC0236	4.5	1	2017
SC0240	7	1	2017
SC0242	5	1	2017
SC0244	5	1	2017
SC0245	6	1	2017
SC0248	7	1	2017
SC0249	5.5	1	2017
SC0250	4.5	1	2017
SC0252	6	1	2017
SC0253	6.5	1	2017
SC0254	6.5	1	2017
SC0256	4	1	2017
SC0257	4.5	1	2017
SC0258	5	1	2017
SC0259	3.5	1	2017
SC0260	3.5	1	2017
SC0263	4.5	1	2017
SC0267	.	1	2017
SC0268	4.5	1	2017
SC0269	3.5	1	2017
SC0270	3	1	2017
SC0271	4	1	2017
SC0272	2.5	1	2017
SC0273	6	1	2017
SC0275	.	1	2017
SC0278	.	1	2017
SC0279	3.5	1	2017
SC0280	4	1	2017
SC0282	4	1	2017
SC0284	3.5	1	2017
SC0285	2.5	1	2017
SC0287	2.5	1	2017
SC0291	4	1	2017
SC0292	.	1	2017
SC0293	4.5	1	2017
SC0295	6	1	2017
SC0297	3.5	1	2017
SC0298	4	1	2017
SC0299	5	1	2017
SC0300	4.5	1	2017
SC0305	3.5	1	2017
SC0306	5	1	2017
SC0307	4	1	2017
SC0308	6	1	2017
SC0309	4	1	2017
SC0311	4.5	1	2017
SC0314	4.5	1	2017
SC0317	4.5	1	2017
SC0319	4	1	2017
SC0320	4	1	2017
SC0323	5.5	1	2017
SC0325	5	1	2017
SC0329	4	1	2017
SC0333	.	1	2017
SC0335	.	1	2017
SC0336	.	1	2017
SC0337	4	1	2017
SC0339	.	1	2017
SC0340	.	1	2017
SC0342	.	1	2017
SC0344	4	1	2017
SC0345	.	1	2017
SC0348	5.5	1	2017
SC0358	6	1	2017
SC0367	.	1	2017
SC0368	5	1	2017
SC0371	6	1	2017
SC0372	5.5	1	2017
SC0377	.	1	2017
SC0386	4.5	1	2017
SC0392	4	1	2017
SC0397	.	1	2017
SC0400	4	1	2017
SC0401	4	1	2017
SC0405	5	1	2017
SC0407	3	1	2017
SC0408	.	1	2017
SC0409	3	1	2017
SC0411	5	1	2017
SC0413	6.5	1	2017
SC0414	3	1	2017
SC0417	4	1	2017
SC0420	6	1	2017
SC0422	4	1	2017
SC0423	5.5	1	2017
SC0424	3.5	1	2017
SC0428	3	1	2017
SC0431	6.5	1	2017
SC0435	6	1	2017
SC0436	5.5	1	2017
SC0437	5	1	2017
SC0438	3.5	1	2017
SC0442	6	1	2017
SC0449	4.5	1	2017
SC0451	5.5	1	2017
SC0452	.	1	2017
SC0454	7	1	2017
SC0455	7	1	2017
SC0457	4.5	1	2017
SC0458	7	1	2017
SC0462	6	1	2017
SC0463	.	1	2017
SC0464	7	1	2017
SC0465	6	1	2017
SC0468	5.5	1	2017
SC0470	6.5	1	2017
SC0471	6.5	1	2017
SC0472	7	1	2017
SC0473	7	1	2017
SC0475	7.5	1	2017
SC0477	4	1	2017
SC0480	7.5	1	2017
SC0482	6.5	1	2017
SC0483	6.5	1	2017
SC0484	7	1	2017
SC0485	7.5	1	2017
SC0489	6	1	2017
SC0490	6	1	2017
SC0493	7.5	1	2017
SC0494	6.5	1	2017
SC0499	7.5	1	2017
SC0500	4	1	2017
SC0501	4	1	2017
SC0502	4	1	2017
SC0504	3.5	1	2017
SC0512	7	1	2017
SC0515	6	1	2017
SC0516	5	1	2017
SC0517	4	1	2017
SC0521	.	1	2017
SC0523	3	1	2017
SC0525	.	1	2017
SC0526	4.5	1	2017
SC0527	.	1	2017
SC0528	3	1	2017
SC0530	5.5	1	2017
SC0538	2.5	1	2017
SC0540	2.5	1	2017
SC0542	4.5	1	2017
SC0543	.	1	2017
SC0545	3.5	1	2017
SC0551	4	1	2017
SC0553	4.5	1	2017
SC0556	3	1	2017
SC0557	5	1	2017
SC0558	5.5	1	2017
SC0559	4.5	1	2017
SC0562	6	1	2017
SC0564	3.5	1	2017
SC0567	3	1	2017
SC0568	3.5	1	2017
SC0569	4	1	2017
SC0572	6	1	2017
SC0574	5	1	2017
SC0577	3.5	1	2017
SC0578	2	1	2017
SC0580	4	1	2017
SC0582	3.5	1	2017
SC0584	5.5	1	2017
SC0587	6	1	2017
SC0598	4.5	1	2017
SC0599	5.5	1	2017
SC0600	3.5	1	2017
SC0601	6	1	2017
SC0602	6	1	2017
SC0603	5	1	2017
SC0614	6	1	2017
SC0616	6	1	2017
SC0620	3.5	1	2017
SC0623	5.5	1	2017
SC0624	4	1	2017
SC0625	6.5	1	2017
SC0626	6	1	2017
SC0628	7	1	2017
SC0634	7	1	2017
SC0635	6	1	2017
SC0637	3	1	2017
SC0639	4	1	2017
SC0640	4.5	1	2017
SC0642	4.5	1	2017
SC0645	5	1	2017
SC0646	6	1	2017
SC0650	5.5	1	2017
SC0653	3.5	1	2017
SC0654	3	1	2017
SC0655	4	1	2017
SC0659	6.5	1	2017
SC0663	6	1	2017
SC0672	6	1	2017
SC0673	5.5	1	2017
SC0680	4.5	1	2017
SC0681	.	1	2017
SC0682	6	1	2017
SC0683	5.5	1	2017
SC0686	5	1	2017
SC0689	6.5	1	2017
SC0691	5.5	1	2017
SC0694	5	1	2017
SC0695	4.5	1	2017
SC0700	4.5	1	2017
SC0706	5	1	2017
SC0708	5.5	1	2017
SC0709	5.5	1	2017
SC0712	7	1	2017
SC0716	3	1	2017
SC0719	3	1	2017
SC0720	4	1	2017
SC0721	4	1	2017
SC0726	5	1	2017
SC0727	5.5	1	2017
SC0728	4	1	2017
SC0731	5	1	2017
SC0733	4	1	2017
SC0737	4	1	2017
SC0741	4.5	1	2017
SC0748	5.5	1	2017
SC0751	5	1	2017
SC0755	4.5	1	2017
SC0756	6	1	2017
SC0759	4	1	2017
SC0763	.	1	2017
SC0764	5	1	2017
SC0779	5.5	1	2017
SC0780	5.5	1	2017
SC0781	.	1	2017
SC0782	4.5	1	2017
SC0784	4.5	1	2017
SC0797	5	1	2017
SC0800	4.5	1	2017
SC0803	5	1	2017
SC0805	4.5	1	2017
SC0814	3.5	1	2017
SC0817	3.5	1	2017
SC0819	5	1	2017
SC0821	4	1	2017
SC0823	4	1	2017
SC0827	4.5	1	2017
SC0830	4.5	1	2017
SC0835	6.5	1	2017
SC0839	6	1	2017
SC0841	5.5	1	2017
SC0842	7	1	2017
SC0847	6	1	2017
SC0858	3	1	2017
SC0859	6	1	2017
SC0863	4.5	1	2017
SC0865	4.5	1	2017
SC0870	4	1	2017
SC0871	5.5	1	2017
SC0875	5.5	1	2017
SC0876	5.5	1	2017
SC0877	3.5	1	2017
SC0878	3.5	1	2017
SC0888	5.5	1	2017
SC0891	.	1	2017
SC0893	5	1	2017
SC0902	4	1	2017
SC0910	5.5	1	2017
SC0913	4.5	1	2017
SC0914	4	1	2017
SC0919	6	1	2017
SC0923	5.5	1	2017
SC0929	.	1	2017
SC0935	.	1	2017
SC0937	4	1	2017
SC0942	4	1	2017
SC0947	5	1	2017
SC0949	6.5	1	2017
SC0950	6	1	2017
SC0958	7	1	2017
SC0964	5.5	1	2017
SC0965	4	1	2017
SC0968	5	1	2017
SC0969	7	1	2017
SC0972	5	1	2017
SC0975	4.5	1	2017
SC0979	5	1	2017
SC0987	5	1	2017
SC0991	4.5	1	2017
SC0997	3	1	2017
SC0998	4	1	2017
SC1017	5	1	2017
SC1019	4	1	2017
SC1021	3	1	2017
SC1022	3	1	2017
SC1023	3.5	1	2017
SC1024	4.5	1	2017
SC1031	3.5	1	2017
SC1033	5	1	2017
SC1038	4	1	2017
SC1040	5	1	2017
SC1046	5.5	1	2017
SC1049	6	1	2017
SC1055	6	1	2017
SC1056	7.5	1	2017
SC1057	5	1	2017
SC1058	5	1	2017
SC1063	6	1	2017
SC1076	.	1	2017
SC1077	4.5	1	2017
SC1080	4.5	1	2017
SC1082	3.5	1	2017
SC1084	4	1	2017
SC1085	5	1	2017
SC1088	4	1	2017
SC1097	5.5	1	2017
SC1104	6.5	1	2017
SC1107	6.5	1	2017
SC1109	7.5	1	2017
SC1111	4.5	1	2017
SC1114	4	1	2017
SC1119	4.5	1	2017
SC1120	4	1	2017
SC1123	4	1	2017
SC1125	3	1	2017
SC1133	3	1	2017
SC1155	4.5	1	2017
SC1157	4.5	1	2017
SC1158	5	1	2017
SC1159	4.5	1	2017
SC1166	5	1	2017
SC1170	4	1	2017
SC1172	6	1	2017
SC1177	5	1	2017
SC1178	4.5	1	2017
SC1179	6	1	2017
SC1184	4	1	2017
SC1186	4	1	2017
SC1201	3.5	1	2017
SC1203	4	1	2017
SC1205	5	1	2017
SC1211	4.5	1	2017
SC1212	4	1	2017
SC1215	3.5	1	2017
SC1216	5	1	2017
SC1222	3.5	1	2017
SC1237	5.5	1	2017
SC1246	3.5	1	2017
SC1251	5.5	1	2017
SC1262	.	1	2017
SC1287	5.5	1	2017
SC1300	3.5	1	2017
SC1305	6	1	2017
SC1307	5.5	1	2017
SC1313	.	1	2017
SC1317	.	1	2017
SC1321	3	1	2017
SC1328	4	1	2017
SC1330	3.5	1	2017
SC1332	3.5	1	2017
SC1333	3.5	1	2017
SC1337	4	1	2017
SC1338	4	1	2017
SC1339	4	1	2017
SC1341	5	1	2017
SC1342	4	1	2017
SC1345	4	1	2017
SC1351	3	1	2017
SC1356	3	1	2017
SC1416	.	1	2017
SC1426	4	1	2017
SC1429	3.5	1	2017
SC1439	4.5	1	2017
SC1440	6	1	2017
SC1441	3.5	1	2017
SC1442	7	1	2017
SC1446	4	1	2017
SC1451	3	1	2017
SC1465	2.5	1	2017
SC1471	6.5	1	2017
SC1476	3.5	1	2017
SC1484	6	1	2017
SC1506	7	1	2017
SC0002	3	2	2017
SC0003	4	2	2017
SC0004	5	2	2017
SC0006	6	2	2017
SC0007	6.5	2	2017
SC0010	8	2	2017
SC0012	5.5	2	2017
SC0013	6	2	2017
SC0015	5.5	2	2017
SC0016	6.5	2	2017
SC0017	4.5	2	2017
SC0019	7	2	2017
SC0020	2	2	2017
SC0021	5	2	2017
SC0022	6.5	2	2017
SC0023	5.5	2	2017
SC0024	7	2	2017
SC0027	5	2	2017
SC0028	6	2	2017
SC0029	5	2	2017
SC0030	5	2	2017
SC0031	7.5	2	2017
SC0033	7.5	2	2017
SC0035	4.5	2	2017
SC0036	6.5	2	2017
SC0037	6	2	2017
SC0038	6.5	2	2017
SC0041	3	2	2017
SC0042	5	2	2017
SC0044	5	2	2017
SC0048	.	2	2017
SC0049	7	2	2017
SC0050	4	2	2017
SC0051	5.5	2	2017
SC0052	3	2	2017
SC0053	4	2	2017
SC0054	6.5	2	2017
SC0055	3.5	2	2017
SC0056	4.5	2	2017
SC0057	5	2	2017
SC0058	.	2	2017
SC0059	4	2	2017
SC0060	2	2	2017
SC0061	3	2	2017
SC0062	5	2	2017
SC0063	3.5	2	2017
SC0064	6	2	2017
SC0066	3.5	2	2017
SC0067	4.5	2	2017
SC0068	4.5	2	2017
SC0069	5.5	2	2017
SC0072	6.5	2	2017
SC0074	6	2	2017
SC0075	6.5	2	2017
SC0077	4.5	2	2017
SC0078	.	2	2017
SC0079	2.5	2	2017
SC0080	7.5	2	2017
SC0083	3	2	2017
SC0084	5	2	2017
SC0085	5	2	2017
SC0086	.	2	2017
SC0087	4.5	2	2017
SC0090	3	2	2017
SC0091	.	2	2017
SC0092	5.5	2	2017
SC0093	5	2	2017
SC0094	4	2	2017
SC0096	3	2	2017
SC0097	5	2	2017
SC0100	2.5	2	2017
SC0101	4.5	2	2017
SC0103	5	2	2017
SC0105	5	2	2017
SC0106	5	2	2017
SC0108	4.5	2	2017
SC0111	6	2	2017
SC0112	5.5	2	2017
SC0113	.	2	2017
SC0114	4.5	2	2017
SC0119	5.5	2	2017
SC0123	3	2	2017
SC0124	4.5	2	2017
SC0127	5.5	2	2017
SC0132	5	2	2017
SC0138	6	2	2017
SC0139	5	2	2017
SC0140	5.5	2	2017
SC0141	3.5	2	2017
SC0142	2	2	2017
SC0146	4.5	2	2017
SC0147	6	2	2017
SC0154	4.5	2	2017
SC0155	5	2	2017
SC0156	4	2	2017
SC0158	3.5	2	2017
SC0159	4	2	2017
SC0167	6	2	2017
SC0170	7	2	2017
SC0171	5	2	2017
SC0175	4.5	2	2017
SC0176	5	2	2017
SC0179	6	2	2017
SC0180	4.5	2	2017
SC0181	5	2	2017
SC0182	4	2	2017
SC0184	5.5	2	2017
SC0187	.	2	2017
SC0188	5	2	2017
SC0190	6.5	2	2017
SC0192	7	2	2017
SC0193	3	2	2017
SC0199	7.5	2	2017
SC0200	6.5	2	2017
SC0201	7.5	2	2017
SC0202	5.5	2	2017
SC0203	7.5	2	2017
SC0206	6.5	2	2017
SC0209	6	2	2017
SC0210	6.5	2	2017
SC0211	7.5	2	2017
SC0212	5.5	2	2017
SC0213	7	2	2017
SC0214	5	2	2017
SC0222	6	2	2017
SC0224	5.5	2	2017
SC0227	7.5	2	2017
SC0229	4	2	2017
SC0233	3.5	2	2017
SC0235	6	2	2017
SC0236	4.5	2	2017
SC0240	7	2	2017
SC0242	2	2	2017
SC0244	.	2	2017
SC0245	6	2	2017
SC0248	6.5	2	2017
SC0249	6	2	2017
SC0250	4.5	2	2017
SC0252	5	2	2017
SC0253	6	2	2017
SC0254	8	2	2017
SC0256	4.5	2	2017
SC0257	5	2	2017
SC0258	6.5	2	2017
SC0259	2.5	2	2017
SC0260	2.5	2	2017
SC0263	4.5	2	2017
SC0267	7.5	2	2017
SC0268	5	2	2017
SC0269	4.5	2	2017
SC0270	3	2	2017
SC0271	.	2	2017
SC0272	2.5	2	2017
SC0273	6	2	2017
SC0275	4	2	2017
SC0278	.	2	2017
SC0279	.	2	2017
SC0280	4.5	2	2017
SC0282	3.5	2	2017
SC0284	2.5	2	2017
SC0285	2.5	2	2017
SC0287	3.5	2	2017
SC0291	4.5	2	2017
SC0292	.	2	2017
SC0293	.	2	2017
SC0295	6.5	2	2017
SC0297	.	2	2017
SC0298	.	2	2017
SC0299	3.5	2	2017
SC0300	3.5	2	2017
SC0305	4	2	2017
SC0306	5.5	2	2017
SC0307	7.5	2	2017
SC0308	6	2	2017
SC0309	5.5	2	2017
SC0311	3.5	2	2017
SC0314	5	2	2017
SC0317	4	2	2017
SC0319	3	2	2017
SC0320	3.5	2	2017
SC0323	6.5	2	2017
SC0325	4.5	2	2017
SC0329	3	2	2017
SC0333	5	2	2017
SC0335	.	2	2017
SC0336	.	2	2017
SC0337	5	2	2017
SC0339	.	2	2017
SC0340	5	2	2017
SC0342	.	2	2017
SC0344	2	2	2017
SC0345	.	2	2017
SC0348	7	2	2017
SC0358	2.5	2	2017
SC0367	.	2	2017
SC0368	3.5	2	2017
SC0371	.	2	2017
SC0372	7	2	2017
SC0377	.	2	2017
SC0386	.	2	2017
SC0392	2.5	2	2017
SC0397	.	2	2017
SC0400	5	2	2017
SC0401	.	2	2017
SC0405	5	2	2017
SC0407	.	2	2017
SC0408	4	2	2017
SC0409	4	2	2017
SC0411	3.5	2	2017
SC0413	6.5	2	2017
SC0414	4.5	2	2017
SC0417	5.5	2	2017
SC0420	.	2	2017
SC0422	4.5	2	2017
SC0423	6	2	2017
SC0424	4.5	2	2017
SC0428	3.5	2	2017
SC0431	6.5	2	2017
SC0435	6	2	2017
SC0436	6.5	2	2017
SC0437	5	2	2017
SC0438	3	2	2017
SC0442	7.5	2	2017
SC0449	3	2	2017
SC0451	6.5	2	2017
SC0452	6	2	2017
SC0454	5	2	2017
SC0455	8	2	2017
SC0457	3.5	2	2017
SC0458	7.5	2	2017
SC0462	8	2	2017
SC0463	.	2	2017
SC0464	3.5	2	2017
SC0465	5.5	2	2017
SC0468	4.5	2	2017
SC0470	5.5	2	2017
SC0471	6.5	2	2017
SC0472	7.5	2	2017
SC0473	6	2	2017
SC0475	7	2	2017
SC0477	3.5	2	2017
SC0480	6	2	2017
SC0482	5.5	2	2017
SC0483	5.5	2	2017
SC0484	7.5	2	2017
SC0485	8	2	2017
SC0489	7	2	2017
SC0490	.	2	2017
SC0493	7.5	2	2017
SC0494	5	2	2017
SC0499	6	2	2017
SC0500	5	2	2017
SC0501	3.5	2	2017
SC0502	3	2	2017
SC0504	3	2	2017
SC0512	5.5	2	2017
SC0515	7	2	2017
SC0516	5	2	2017
SC0517	3	2	2017
SC0521	7.5	2	2017
SC0523	2.5	2	2017
SC0525	.	2	2017
SC0526	5.5	2	2017
SC0527	.	2	2017
SC0528	5	2	2017
SC0530	7.5	2	2017
SC0538	.	2	2017
SC0540	3.5	2	2017
SC0542	4.5	2	2017
SC0543	3.5	2	2017
SC0545	4	2	2017
SC0551	4.5	2	2017
SC0553	2.5	2	2017
SC0556	4.5	2	2017
SC0557	3.5	2	2017
SC0558	6	2	2017
SC0559	5.5	2	2017
SC0562	5.5	2	2017
SC0564	3.5	2	2017
SC0567	2	2	2017
SC0568	4	2	2017
SC0569	.	2	2017
SC0572	6	2	2017
SC0574	6	2	2017
SC0577	2	2	2017
SC0578	7.5	2	2017
SC0580	6.5	2	2017
SC0582	4.5	2	2017
SC0584	5.5	2	2017
SC0587	6.5	2	2017
SC0598	2	2	2017
SC0599	5.5	2	2017
SC0600	2	2	2017
SC0601	5.5	2	2017
SC0602	6.5	2	2017
SC0603	2.5	2	2017
SC0614	5	2	2017
SC0616	.	2	2017
SC0620	3.5	2	2017
SC0623	4.5	2	2017
SC0624	5	2	2017
SC0625	8	2	2017
SC0626	5	2	2017
SC0628	6	2	2017
SC0634	5.5	2	2017
SC0635	6	2	2017
SC0637	2.5	2	2017
SC0639	5	2	2017
SC0640	2.5	2	2017
SC0642	5.5	2	2017
SC0645	5	2	2017
SC0646	6	2	2017
SC0650	5	2	2017
SC0653	7.5	2	2017
SC0654	5	2	2017
SC0655	5	2	2017
SC0659	6	2	2017
SC0663	5	2	2017
SC0672	5	2	2017
SC0673	7	2	2017
SC0680	5.5	2	2017
SC0681	6	2	2017
SC0682	5.5	2	2017
SC0683	4.5	2	2017
SC0686	5	2	2017
SC0689	.	2	2017
SC0691	7.5	2	2017
SC0694	5	2	2017
SC0695	5	2	2017
SC0700	5	2	2017
SC0706	7	2	2017
SC0708	5.5	2	2017
SC0709	3	2	2017
SC0712	5	2	2017
SC0716	5.5	2	2017
SC0719	3	2	2017
SC0720	5	2	2017
SC0721	5	2	2017
SC0726	6.5	2	2017
SC0727	5	2	2017
SC0728	4.5	2	2017
SC0731	7.5	2	2017
SC0733	5	2	2017
SC0737	.	2	2017
SC0741	5	2	2017
SC0748	5	2	2017
SC0751	5	2	2017
SC0755	4	2	2017
SC0756	.	2	2017
SC0759	2.5	2	2017
SC0763	.	2	2017
SC0764	.	2	2017
SC0779	7	2	2017
SC0780	5	2	2017
SC0781	.	2	2017
SC0782	3	2	2017
SC0784	5.5	2	2017
SC0797	2.5	2	2017
SC0800	.	2	2017
SC0803	6	2	2017
SC0805	3.5	2	2017
SC0814	3.5	2	2017
SC0817	6	2	2017
SC0819	5.5	2	2017
SC0821	6	2	2017
SC0823	6	2	2017
SC0827	5.5	2	2017
SC0830	5.5	2	2017
SC0835	8	2	2017
SC0839	6	2	2017
SC0841	5	2	2017
SC0842	5.5	2	2017
SC0847	6	2	2017
SC0858	3.5	2	2017
SC0859	7.5	2	2017
SC0863	5	2	2017
SC0865	7	2	2017
SC0870	7	2	2017
SC0871	5.5	2	2017
SC0875	4.5	2	2017
SC0876	6.5	2	2017
SC0877	3	2	2017
SC0878	3.5	2	2017
SC0888	4.5	2	2017
SC0891	4	2	2017
SC0893	6	2	2017
SC0902	4	2	2017
SC0910	5	2	2017
SC0913	7	2	2017
SC0914	4	2	2017
SC0919	7.5	2	2017
SC0923	6.5	2	2017
SC0929	7	2	2017
SC0935	3.5	2	2017
SC0937	5	2	2017
SC0942	6.5	2	2017
SC0947	4	2	2017
SC0949	.	2	2017
SC0950	4.5	2	2017
SC0958	6	2	2017
SC0964	.	2	2017
SC0965	5	2	2017
SC0968	7.5	2	2017
SC0969	6.5	2	2017
SC0972	.	2	2017
SC0975	5.5	2	2017
SC0979	6.5	2	2017
SC0987	4.5	2	2017
SC0991	3.5	2	2017
SC0997	3	2	2017
SC0998	4.5	2	2017
SC1017	5.5	2	2017
SC1019	5.5	2	2017
SC1021	5.5	2	2017
SC1022	7	2	2017
SC1023	6.5	2	2017
SC1024	3.5	2	2017
SC1031	4	2	2017
SC1033	4.5	2	2017
SC1038	2.5	2	2017
SC1040	4.5	2	2017
SC1046	6.5	2	2017
SC1049	7.5	2	2017
SC1055	4.5	2	2017
SC1056	.	2	2017
SC1057	4.5	2	2017
SC1058	5.5	2	2017
SC1063	5	2	2017
SC1076	.	2	2017
SC1077	6	2	2017
SC1080	6	2	2017
SC1082	5	2	2017
SC1084	4	2	2017
SC1085	5.5	2	2017
SC1088	5.5	2	2017
SC1097	5.5	2	2017
SC1104	.	2	2017
SC1107	6.5	2	2017
SC1109	6	2	2017
SC1111	.	2	2017
SC1114	2	2	2017
SC1119	5.5	2	2017
SC1120	7.5	2	2017
SC1123	3.5	2	2017
SC1125	7	2	2017
SC1133	2.5	2	2017
SC1155	6	2	2017
SC1157	5	2	2017
SC1158	5	2	2017
SC1159	5	2	2017
SC1166	6	2	2017
SC1170	5.5	2	2017
SC1172	5	2	2017
SC1177	2.5	2	2017
SC1178	7	2	2017
SC1179	6.5	2	2017
SC1184	4.5	2	2017
SC1186	4.5	2	2017
SC1201	2.5	2	2017
SC1203	4.5	2	2017
SC1205	6.5	2	2017
SC1211	5.5	2	2017
SC1212	4.5	2	2017
SC1215	2.5	2	2017
SC1216	4.5	2	2017
SC1222	4.5	2	2017
SC1237	.	2	2017
SC1246	3.5	2	2017
SC1251	7	2	2017
SC1262	.	2	2017
SC1287	6.5	2	2017
SC1300	7	2	2017
SC1305	5	2	2017
SC1307	6	2	2017
SC1313	7	2	2017
SC1317	6.5	2	2017
SC1321	3.5	2	2017
SC1328	5	2	2017
SC1330	7.5	2	2017
SC1332	3	2	2017
SC1333	3.5	2	2017
SC1337	4	2	2017
SC1338	3	2	2017
SC1339	.	2	2017
SC1341	3.5	2	2017
SC1342	2	2	2017
SC1345	2.5	2	2017
SC1351	3.5	2	2017
SC1356	3	2	2017
SC1416	.	2	2017
SC1426	4	2	2017
SC1429	4	2	2017
SC1439	3.5	2	2017
SC1440	4.5	2	2017
SC1441	4.5	2	2017
SC1442	6.5	2	2017
SC1446	5	2	2017
SC1451	3.5	2	2017
SC1465	5	2	2017
SC1471	.	2	2017
SC1476	4	2	2017
SC1484	5.5	2	2017
SC1506	5.5	2	2017
SC0002	.	1	2018
SC0003	5	1	2018
SC0004	7.79	1	2018
SC0006	6.14	1	2018
SC0007	6.77	1	2018
SC0010	7.84	1	2018
SC0012	6.27	1	2018
SC0013	5.44	1	2018
SC0015	5.75	1	2018
SC0016	6.2	1	2018
SC0017	5.11	1	2018
SC0019	5.34	1	2018
SC0020	5.13	1	2018
SC0021	6.23	1	2018
SC0022	6.86	1	2018
SC0023	6.54	1	2018
SC0024	7.06	1	2018
SC0027	7.69	1	2018
SC0028	7.92	1	2018
SC0029	6.12	1	2018
SC0030	6.11	1	2018
SC0031	4.48	1	2018
SC0033	7.6	1	2018
SC0035	7.29	1	2018
SC0036	.	1	2018
SC0037	4.65	1	2018
SC0038	7.84	1	2018
SC0041	5.31	1	2018
SC0042	5.36	1	2018
SC0044	6.08	1	2018
SC0048	4.8	1	2018
SC0049	4.88	1	2018
SC0050	.	1	2018
SC0051	6.69	1	2018
SC0052	5.46	1	2018
SC0053	6.72	1	2018
SC0054	6.31	1	2018
SC0055	5.94	1	2018
SC0056	6.08	1	2018
SC0057	6.4	1	2018
SC0058	5.8	1	2018
SC0059	5.9	1	2018
SC0060	5.15	1	2018
SC0061	6.56	1	2018
SC0062	6.23	1	2018
SC0063	6.9	1	2018
SC0064	6.54	1	2018
SC0066	5.05	1	2018
SC0067	7.13	1	2018
SC0068	4.95	1	2018
SC0069	.	1	2018
SC0072	7.52	1	2018
SC0074	.	1	2018
SC0075	5.23	1	2018
SC0077	7.06	1	2018
SC0078	7.3	1	2018
SC0079	7.38	1	2018
SC0080	6.73	1	2018
SC0083	4.72	1	2018
SC0084	6.34	1	2018
SC0085	.	1	2018
SC0086	5.03	1	2018
SC0087	7.88	1	2018
SC0090	4.69	1	2018
SC0091	.	1	2018
SC0092	5.19	1	2018
SC0093	6.46	1	2018
SC0094	.	1	2018
SC0096	6.11	1	2018
SC0097	5.61	1	2018
SC0100	6.46	1	2018
SC0101	.	1	2018
SC0103	4.18	1	2018
SC0105	.	1	2018
SC0106	5.54	1	2018
SC0108	5.26	1	2018
SC0111	7.66	1	2018
SC0112	4.64	1	2018
SC0113	.	1	2018
SC0114	5.5	1	2018
SC0119	7.04	1	2018
SC0123	.	1	2018
SC0124	4.42	1	2018
SC0127	4.56	1	2018
SC0132	7.3	1	2018
SC0138	5.53	1	2018
SC0139	6.56	1	2018
SC0140	.	1	2018
SC0141	5.11	1	2018
SC0142	.	1	2018
SC0146	5.21	1	2018
SC0147	4.85	1	2018
SC0154	5.18	1	2018
SC0155	5.97	1	2018
SC0156	5.73	1	2018
SC0158	6.31	1	2018
SC0159	7.03	1	2018
SC0167	6.23	1	2018
SC0170	6.56	1	2018
SC0171	4.75	1	2018
SC0175	5.73	1	2018
SC0176	5.08	1	2018
SC0179	5.98	1	2018
SC0180	4.45	1	2018
SC0181	5.9	1	2018
SC0182	.	1	2018
SC0184	6.88	1	2018
SC0187	6.36	1	2018
SC0188	6.95	1	2018
SC0190	5.76	1	2018
SC0192	7.38	1	2018
SC0193	.	1	2018
SC0199	7.6	1	2018
SC0200	7.37	1	2018
SC0201	7.84	1	2018
SC0202	.	1	2018
SC0203	7.26	1	2018
SC0206	7.68	1	2018
SC0209	.	1	2018
SC0210	7.54	1	2018
SC0211	7.22	1	2018
SC0212	7.37	1	2018
SC0213	7.11	1	2018
SC0214	6.25	1	2018
SC0222	6.19	1	2018
SC0224	6.47	1	2018
SC0227	.	1	2018
SC0229	.	1	2018
SC0233	.	1	2018
SC0235	4.53	1	2018
SC0236	4.15	1	2018
SC0240	6.9	1	2018
SC0242	8.04	1	2018
SC0244	7.06	1	2018
SC0245	6.3	1	2018
SC0248	7.68	1	2018
SC0249	7.3	1	2018
SC0250	6.47	1	2018
SC0252	7.53	1	2018
SC0253	6.76	1	2018
SC0254	7.61	1	2018
SC0256	6.15	1	2018
SC0257	7.69	1	2018
SC0258	6.03	1	2018
SC0259	5.57	1	2018
SC0260	.	1	2018
SC0263	6.06	1	2018
SC0267	4.87	1	2018
SC0268	4.64	1	2018
SC0269	4.23	1	2018
SC0270	6.06	1	2018
SC0271	.	1	2018
SC0272	.	1	2018
SC0273	7	1	2018
SC0275	.	1	2018
SC0278	5.38	1	2018
SC0279	.	1	2018
SC0280	.	1	2018
SC0282	.	1	2018
SC0284	6.71	1	2018
SC0285	4.95	1	2018
SC0287	.	1	2018
SC0291	6.55	1	2018
SC0292	4.59	1	2018
SC0293	5.29	1	2018
SC0295	5.88	1	2018
SC0297	6.61	1	2018
SC0298	4.85	1	2018
SC0299	5.76	1	2018
SC0300	.	1	2018
SC0305	4.84	1	2018
SC0306	5.11	1	2018
SC0307	7.84	1	2018
SC0308	6.96	1	2018
SC0309	5.14	1	2018
SC0311	4.53	1	2018
SC0314	6.06	1	2018
SC0317	.	1	2018
SC0319	5.8	1	2018
SC0320	.	1	2018
SC0323	6.16	1	2018
SC0325	3.81	1	2018
SC0329	.	1	2018
SC0333	.	1	2018
SC0335	5.74	1	2018
SC0336	5.88	1	2018
SC0337	.	1	2018
SC0339	.	1	2018
SC0340	5.19	1	2018
SC0342	.	1	2018
SC0344	.	1	2018
SC0345	3.73	1	2018
SC0348	6.29	1	2018
SC0358	.	1	2018
SC0367	.	1	2018
SC0368	7.22	1	2018
SC0371	5.62	1	2018
SC0372	6.47	1	2018
SC0377	.	1	2018
SC0386	.	1	2018
SC0392	4.17	1	2018
SC0397	4.87	1	2018
SC0400	6.21	1	2018
SC0401	4.26	1	2018
SC0405	4.72	1	2018
SC0407	5.61	1	2018
SC0408	.	1	2018
SC0409	.	1	2018
SC0411	7.21	1	2018
SC0413	7.52	1	2018
SC0414	7.84	1	2018
SC0417	.	1	2018
SC0420	6.62	1	2018
SC0422	5.36	1	2018
SC0423	.	1	2018
SC0424	5.97	1	2018
SC0428	.	1	2018
SC0431	6.91	1	2018
SC0435	7.45	1	2018
SC0436	6.95	1	2018
SC0437	7.06	1	2018
SC0438	.	1	2018
SC0442	7.19	1	2018
SC0449	6.31	1	2018
SC0451	6.23	1	2018
SC0452	7.26	1	2018
SC0454	7.45	1	2018
SC0455	7.84	1	2018
SC0457	6.64	1	2018
SC0458	7.59	1	2018
SC0462	6.37	1	2018
SC0463	7.06	1	2018
SC0464	7.84	1	2018
SC0465	6.23	1	2018
SC0468	5.79	1	2018
SC0470	7.52	1	2018
SC0471	7.52	1	2018
SC0472	7.3	1	2018
SC0473	.	1	2018
SC0475	7.45	1	2018
SC0477	.	1	2018
SC0480	7.14	1	2018
SC0482	6.9	1	2018
SC0483	7.4	1	2018
SC0484	.	1	2018
SC0485	8.11	1	2018
SC0489	7.54	1	2018
SC0490	.	1	2018
SC0493	7.38	1	2018
SC0494	7.54	1	2018
SC0499	6.6	1	2018
SC0500	.	1	2018
SC0501	5.37	1	2018
SC0502	4.23	1	2018
SC0504	4.95	1	2018
SC0512	6.6	1	2018
SC0515	7.05	1	2018
SC0516	6.98	1	2018
SC0517	6.97	1	2018
SC0521	.	1	2018
SC0523	6.38	1	2018
SC0525	5.22	1	2018
SC0526	6.63	1	2018
SC0527	6.92	1	2018
SC0528	5.54	1	2018
SC0530	6.6	1	2018
SC0538	5.5	1	2018
SC0540	4.12	1	2018
SC0542	6.31	1	2018
SC0543	5.3	1	2018
SC0545	6.29	1	2018
SC0551	.	1	2018
SC0553	5.91	1	2018
SC0556	.	1	2018
SC0557	.	1	2018
SC0558	5.28	1	2018
SC0559	5.37	1	2018
SC0562	6.16	1	2018
SC0564	5.03	1	2018
SC0567	5.12	1	2018
SC0568	6.41	1	2018
SC0569	.	1	2018
SC0572	5.92	1	2018
SC0574	6.45	1	2018
SC0577	7.84	1	2018
SC0578	5.53	1	2018
SC0580	7.38	1	2018
SC0582	6.38	1	2018
SC0584	7.68	1	2018
SC0587	7.77	1	2018
SC0598	7.14	1	2018
SC0599	6.11	1	2018
SC0600	.	1	2018
SC0601	7.6	1	2018
SC0602	.	1	2018
SC0603	7.69	1	2018
SC0614	7.13	1	2018
SC0616	.	1	2018
SC0620	6.7	1	2018
SC0623	6.71	1	2018
SC0624	.	1	2018
SC0625	7.21	1	2018
SC0626	7.6	1	2018
SC0628	7.45	1	2018
SC0634	7.8	1	2018
SC0635	6.98	1	2018
SC0637	.	1	2018
SC0639	5.5	1	2018
SC0640	4.31	1	2018
SC0642	5.53	1	2018
SC0645	6.61	1	2018
SC0646	6.73	1	2018
SC0650	7.03	1	2018
SC0653	.	1	2018
SC0654	3.88	1	2018
SC0655	5.56	1	2018
SC0659	.	1	2018
SC0663	7.6	1	2018
SC0672	6.98	1	2018
SC0673	7.05	1	2018
SC0680	5.87	1	2018
SC0681	7.29	1	2018
SC0682	7.22	1	2018
SC0683	6.19	1	2018
SC0686	5.59	1	2018
SC0689	5.53	1	2018
SC0691	4.48	1	2018
SC0694	5.65	1	2018
SC0695	4.63	1	2018
SC0700	.	1	2018
SC0706	7.29	1	2018
SC0708	5.67	1	2018
SC0709	6.89	1	2018
SC0712	7.46	1	2018
SC0716	.	1	2018
SC0719	4.88	1	2018
SC0720	4.87	1	2018
SC0721	6.03	1	2018
SC0726	4.48	1	2018
SC0727	.	1	2018
SC0728	5.63	1	2018
SC0731	5.26	1	2018
SC0733	4.73	1	2018
SC0737	.	1	2018
SC0741	5.71	1	2018
SC0748	6.03	1	2018
SC0751	.	1	2018
SC0755	.	1	2018
SC0756	5.83	1	2018
SC0759	5.58	1	2018
SC0763	7.38	1	2018
SC0764	5.46	1	2018
SC0779	6.9	1	2018
SC0780	7.14	1	2018
SC0781	.	1	2018
SC0782	5.92	1	2018
SC0784	5.95	1	2018
SC0797	7.06	1	2018
SC0800	.	1	2018
SC0803	7.46	1	2018
SC0805	6.87	1	2018
SC0814	5.55	1	2018
SC0817	6.16	1	2018
SC0819	7.3	1	2018
SC0821	6.6	1	2018
SC0823	5.97	1	2018
SC0827	4.18	1	2018
SC0830	.	1	2018
SC0835	7.19	1	2018
SC0839	6.78	1	2018
SC0841	7.22	1	2018
SC0842	7.28	1	2018
SC0847	.	1	2018
SC0858	5.29	1	2018
SC0859	7.19	1	2018
SC0863	4.65	1	2018
SC0865	6.43	1	2018
SC0870	6.83	1	2018
SC0871	5.96	1	2018
SC0875	7.07	1	2018
SC0876	7.61	1	2018
SC0877	.	1	2018
SC0878	5.19	1	2018
SC0888	5.79	1	2018
SC0891	5.49	1	2018
SC0893	5.62	1	2018
SC0902	.	1	2018
SC0910	.	1	2018
SC0913	7.22	1	2018
SC0914	6.64	1	2018
SC0919	6.06	1	2018
SC0923	7.7	1	2018
SC0929	.	1	2018
SC0935	5.34	1	2018
SC0937	6.13	1	2018
SC0942	.	1	2018
SC0947	.	1	2018
SC0949	4.64	1	2018
SC0950	6.63	1	2018
SC0958	7.06	1	2018
SC0964	5.64	1	2018
SC0965	7.22	1	2018
SC0968	5.69	1	2018
SC0969	7.6	1	2018
SC0972	7.46	1	2018
SC0975	5.31	1	2018
SC0979	5.69	1	2018
SC0987	6.13	1	2018
SC0991	6.35	1	2018
SC0997	5.49	1	2018
SC0998	6	1	2018
SC1017	6.57	1	2018
SC1019	4.79	1	2018
SC1021	6.06	1	2018
SC1022	5.1	1	2018
SC1023	5.02	1	2018
SC1024	7.29	1	2018
SC1031	4.96	1	2018
SC1033	.	1	2018
SC1038	6.64	1	2018
SC1040	6.95	1	2018
SC1046	.	1	2018
SC1049	7.76	1	2018
SC1055	5.42	1	2018
SC1056	7.84	1	2018
SC1057	6.86	1	2018
SC1058	7.29	1	2018
SC1063	7.31	1	2018
SC1076	.	1	2018
SC1077	6.79	1	2018
SC1080	6.56	1	2018
SC1082	6.3	1	2018
SC1084	6.63	1	2018
SC1085	6.15	1	2018
SC1088	6.17	1	2018
SC1097	5.38	1	2018
SC1104	7.54	1	2018
SC1107	6.95	1	2018
SC1109	.	1	2018
SC1111	7.38	1	2018
SC1114	.	1	2018
SC1119	5.73	1	2018
SC1120	5.29	1	2018
SC1123	5.41	1	2018
SC1125	5.59	1	2018
SC1133	3.79	1	2018
SC1155	6.76	1	2018
SC1157	7.03	1	2018
SC1158	6.41	1	2018
SC1159	.	1	2018
SC1166	7.22	1	2018
SC1170	4.1	1	2018
SC1172	5.3	1	2018
SC1177	4.8	1	2018
SC1178	6.91	1	2018
SC1179	7.21	1	2018
SC1184	5.64	1	2018
SC1186	.	1	2018
SC1201	5.26	1	2018
SC1203	5.9	1	2018
SC1205	7.52	1	2018
SC1211	5.69	1	2018
SC1212	.	1	2018
SC1215	.	1	2018
SC1216	7.84	1	2018
SC1222	.	1	2018
SC1237	5.74	1	2018
SC1246	5.14	1	2018
SC1251	6.61	1	2018
SC1262	6.37	1	2018
SC1287	6.77	1	2018
SC1300	.	1	2018
SC1305	7.84	1	2018
SC1307	6.91	1	2018
SC1313	5.42	1	2018
SC1317	.	1	2018
SC1321	.	1	2018
SC1328	.	1	2018
SC1330	5.27	1	2018
SC1332	6.78	1	2018
SC1333	4.26	1	2018
SC1337	.	1	2018
SC1338	4.95	1	2018
SC1339	.	1	2018
SC1341	.	1	2018
SC1342	5.12	1	2018
SC1345	.	1	2018
SC1351	5.42	1	2018
SC1356	5.79	1	2018
SC1416	5.26	1	2018
SC1426	6.91	1	2018
SC1429	6.13	1	2018
SC1439	7.15	1	2018
SC1440	6.78	1	2018
SC1441	.	1	2018
SC1442	6.86	1	2018
SC1446	.	1	2018
SC1451	5.76	1	2018
SC1465	.	1	2018
SC1471	.	1	2018
SC1476	.	1	2018
SC1484	5.27	1	2018
SC1506	7.38	1	2018
SC0002	.	2	2018
SC0003	5.11	2	2018
SC0004	6.99	2	2018
SC0006	5.55	2	2018
SC0007	6.54	2	2018
SC0010	7.84	2	2018
SC0012	5.22	2	2018
SC0013	.	2	2018
SC0015	6.37	2	2018
SC0016	.	2	2018
SC0017	6.38	2	2018
SC0019	6.29	2	2018
SC0020	5.61	2	2018
SC0021	6.06	2	2018
SC0022	7.21	2	2018
SC0023	6.38	2	2018
SC0024	7.84	2	2018
SC0027	.	2	2018
SC0028	.	2	2018
SC0029	6.04	2	2018
SC0030	5.76	2	2018
SC0031	5.19	2	2018
SC0033	6.6	2	2018
SC0035	7.13	2	2018
SC0036	7.44	2	2018
SC0037	5.22	2	2018
SC0038	6.37	2	2018
SC0041	4.78	2	2018
SC0042	.	2	2018
SC0044	6.03	2	2018
SC0048	4.95	2	2018
SC0049	5.8	2	2018
SC0050	.	2	2018
SC0051	6.06	2	2018
SC0052	.	2	2018
SC0053	6.65	2	2018
SC0054	6.31	2	2018
SC0055	6.68	2	2018
SC0056	4.55	2	2018
SC0057	6.12	2	2018
SC0058	5.19	2	2018
SC0059	6.82	2	2018
SC0060	6.13	2	2018
SC0061	.	2	2018
SC0062	6.31	2	2018
SC0063	6.65	2	2018
SC0064	5.79	2	2018
SC0066	5.31	2	2018
SC0067	6.19	2	2018
SC0068	5.19	2	2018
SC0069	4.18	2	2018
SC0072	6.37	2	2018
SC0074	.	2	2018
SC0075	5.79	2	2018
SC0077	6.94	2	2018
SC0078	6.97	2	2018
SC0079	.	2	2018
SC0080	6.91	2	2018
SC0083	5.37	2	2018
SC0084	.	2	2018
SC0085	.	2	2018
SC0086	.	2	2018
SC0087	7.53	2	2018
SC0090	5.57	2	2018
SC0091	4.42	2	2018
SC0092	6.13	2	2018
SC0093	6.03	2	2018
SC0094	.	2	2018
SC0096	5.61	2	2018
SC0097	5.04	2	2018
SC0100	7.03	2	2018
SC0101	4.8	2	2018
SC0103	5.22	2	2018
SC0105	.	2	2018
SC0106	5.57	2	2018
SC0108	4.63	2	2018
SC0111	6.52	2	2018
SC0112	5.11	2	2018
SC0113	.	2	2018
SC0114	5.22	2	2018
SC0119	7.54	2	2018
SC0123	3.96	2	2018
SC0124	4.75	2	2018
SC0127	6.29	2	2018
SC0132	7.84	2	2018
SC0138	5.72	2	2018
SC0139	.	2	2018
SC0140	6.41	2	2018
SC0141	5.83	2	2018
SC0142	.	2	2018
SC0146	6.04	2	2018
SC0147	4.72	2	2018
SC0154	5.64	2	2018
SC0155	5.22	2	2018
SC0156	.	2	2018
SC0158	5.96	2	2018
SC0159	7.04	2	2018
SC0167	6.22	2	2018
SC0170	5.42	2	2018
SC0171	4.55	2	2018
SC0175	5.54	2	2018
SC0176	.	2	2018
SC0179	5.97	2	2018
SC0180	4.53	2	2018
SC0181	.	2	2018
SC0182	6.29	2	2018
SC0184	7.11	2	2018
SC0187	.	2	2018
SC0188	6.68	2	2018
SC0190	.	2	2018
SC0192	7.23	2	2018
SC0193	.	2	2018
SC0199	7.68	2	2018
SC0200	.	2	2018
SC0201	7.76	2	2018
SC0202	7.45	2	2018
SC0203	6.1	2	2018
SC0206	7.38	2	2018
SC0209	5.87	2	2018
SC0210	7.84	2	2018
SC0211	7.84	2	2018
SC0212	7.53	2	2018
SC0213	7.21	2	2018
SC0214	5.22	2	2018
SC0222	5.53	2	2018
SC0224	5.19	2	2018
SC0227	7.45	2	2018
SC0229	6.46	2	2018
SC0233	.	2	2018
SC0235	5.42	2	2018
SC0236	5.27	2	2018
SC0240	7.84	2	2018
SC0242	7.61	2	2018
SC0244	6.94	2	2018
SC0245	6.13	2	2018
SC0248	7.38	2	2018
SC0249	7.3	2	2018
SC0250	6.8	2	2018
SC0252	7.76	2	2018
SC0253	7.3	2	2018
SC0254	7.3	2	2018
SC0256	5.48	2	2018
SC0257	6.53	2	2018
SC0258	6.89	2	2018
SC0259	5.89	2	2018
SC0260	6.76	2	2018
SC0263	5.53	2	2018
SC0267	4.96	2	2018
SC0268	4.46	2	2018
SC0269	6.38	2	2018
SC0270	.	2	2018
SC0271	.	2	2018
SC0272	.	2	2018
SC0273	7.31	2	2018
SC0275	.	2	2018
SC0278	5.89	2	2018
SC0279	7.29	2	2018
SC0280	.	2	2018
SC0282	.	2	2018
SC0284	5.34	2	2018
SC0285	6.04	2	2018
SC0287	.	2	2018
SC0291	6	2	2018
SC0292	4.4	2	2018
SC0293	4.96	2	2018
SC0295	6.48	2	2018
SC0297	.	2	2018
SC0298	4.73	2	2018
SC0299	.	2	2018
SC0300	5.8	2	2018
SC0305	4.63	2	2018
SC0306	5.19	2	2018
SC0307	.	2	2018
SC0308	6.84	2	2018
SC0309	5.94	2	2018
SC0311	5.07	2	2018
SC0314	.	2	2018
SC0317	6.91	2	2018
SC0319	6.13	2	2018
SC0320	.	2	2018
SC0323	6.03	2	2018
SC0325	4.95	2	2018
SC0329	6.2	2	2018
SC0333	6.11	2	2018
SC0335	6.46	2	2018
SC0336	4.87	2	2018
SC0337	6.99	2	2018
SC0339	.	2	2018
SC0340	4.96	2	2018
SC0342	5.89	2	2018
SC0344	.	2	2018
SC0345	.	2	2018
SC0348	5.61	2	2018
SC0358	4.17	2	2018
SC0367	.	2	2018
SC0368	6.04	2	2018
SC0371	5.89	2	2018
SC0372	6.46	2	2018
SC0377	7.18	2	2018
SC0386	.	2	2018
SC0392	6.38	2	2018
SC0397	.	2	2018
SC0400	4.55	2	2018
SC0401	5.11	2	2018
SC0405	4.95	2	2018
SC0407	5.03	2	2018
SC0408	.	2	2018
SC0409	6.29	2	2018
SC0411	.	2	2018
SC0413	7.52	2	2018
SC0414	6.46	2	2018
SC0417	.	2	2018
SC0420	6.32	2	2018
SC0422	5.7	2	2018
SC0423	6.37	2	2018
SC0424	.	2	2018
SC0428	7.03	2	2018
SC0431	7.26	2	2018
SC0435	7.03	2	2018
SC0436	7.26	2	2018
SC0437	7.04	2	2018
SC0438	.	2	2018
SC0442	7.84	2	2018
SC0449	5.51	2	2018
SC0451	5.11	2	2018
SC0452	7.68	2	2018
SC0454	7.54	2	2018
SC0455	7.54	2	2018
SC0457	6.36	2	2018
SC0458	7.53	2	2018
SC0462	7.38	2	2018
SC0463	.	2	2018
SC0464	7.38	2	2018
SC0465	6.55	2	2018
SC0468	5.19	2	2018
SC0470	6.6	2	2018
SC0471	7.84	2	2018
SC0472	7.68	2	2018
SC0473	6.96	2	2018
SC0475	7.84	2	2018
SC0477	.	2	2018
SC0480	7.54	2	2018
SC0482	7.68	2	2018
SC0483	6.98	2	2018
SC0484	.	2	2018
SC0485	7.84	2	2018
SC0489	7.38	2	2018
SC0490	.	2	2018
SC0493	7	2	2018
SC0494	7.14	2	2018
SC0499	7.22	2	2018
SC0500	.	2	2018
SC0501	.	2	2018
SC0502	5.23	2	2018
SC0504	4.95	2	2018
SC0512	7.11	2	2018
SC0515	.	2	2018
SC0516	7.46	2	2018
SC0517	5.37	2	2018
SC0521	.	2	2018
SC0523	.	2	2018
SC0525	.	2	2018
SC0526	5.86	2	2018
SC0527	7.3	2	2018
SC0528	4.87	2	2018
SC0530	7.02	2	2018
SC0538	.	2	2018
SC0540	4.8	2	2018
SC0542	5.95	2	2018
SC0543	4.78	2	2018
SC0545	5.73	2	2018
SC0551	.	2	2018
SC0553	4.96	2	2018
SC0556	.	2	2018
SC0557	7.13	2	2018
SC0558	5.11	2	2018
SC0559	6.29	2	2018
SC0562	3.55	2	2018
SC0564	5.11	2	2018
SC0567	4.8	2	2018
SC0568	6.04	2	2018
SC0569	.	2	2018
SC0572	6.96	2	2018
SC0574	5.88	2	2018
SC0577	7.52	2	2018
SC0578	4.5	2	2018
SC0580	7.21	2	2018
SC0582	5.97	2	2018
SC0584	7.22	2	2018
SC0587	7.84	2	2018
SC0598	6.72	2	2018
SC0599	6.11	2	2018
SC0600	5.42	2	2018
SC0601	7.84	2	2018
SC0602	.	2	2018
SC0603	7.84	2	2018
SC0614	7.3	2	2018
SC0616	5.8	2	2018
SC0620	6.14	2	2018
SC0623	6.19	2	2018
SC0624	.	2	2018
SC0625	7.68	2	2018
SC0626	7.69	2	2018
SC0628	7.3	2	2018
SC0634	7.76	2	2018
SC0635	6.53	2	2018
SC0637	.	2	2018
SC0639	4.81	2	2018
SC0640	5.38	2	2018
SC0642	5.54	2	2018
SC0645	5.11	2	2018
SC0646	6.75	2	2018
SC0650	6.5	2	2018
SC0653	.	2	2018
SC0654	5.9	2	2018
SC0655	5.77	2	2018
SC0659	7.68	2	2018
SC0663	7.68	2	2018
SC0672	7.6	2	2018
SC0673	7.3	2	2018
SC0680	4.72	2	2018
SC0681	6.02	2	2018
SC0682	5.24	2	2018
SC0683	6.13	2	2018
SC0686	6.29	2	2018
SC0689	6.19	2	2018
SC0691	4.63	2	2018
SC0694	5.48	2	2018
SC0695	4.95	2	2018
SC0700	.	2	2018
SC0706	6.62	2	2018
SC0708	5.89	2	2018
SC0709	5.81	2	2018
SC0712	6.11	2	2018
SC0716	.	2	2018
SC0719	4.8	2	2018
SC0720	4.8	2	2018
SC0721	5.11	2	2018
SC0726	4.87	2	2018
SC0727	6.89	2	2018
SC0728	6.21	2	2018
SC0731	6.29	2	2018
SC0733	5.36	2	2018
SC0737	.	2	2018
SC0741	4.63	2	2018
SC0748	6.69	2	2018
SC0751	6.76	2	2018
SC0755	.	2	2018
SC0756	6.38	2	2018
SC0759	.	2	2018
SC0763	7.53	2	2018
SC0764	5.97	2	2018
SC0779	6.23	2	2018
SC0780	6.38	2	2018
SC0781	.	2	2018
SC0782	6.38	2	2018
SC0784	6.05	2	2018
SC0797	6.99	2	2018
SC0800	.	2	2018
SC0803	6.52	2	2018
SC0805	.	2	2018
SC0814	6.04	2	2018
SC0817	6.72	2	2018
SC0819	7.3	2	2018
SC0821	6.75	2	2018
SC0823	6.29	2	2018
SC0827	6.21	2	2018
SC0830	.	2	2018
SC0835	6.65	2	2018
SC0839	6.14	2	2018
SC0841	7.69	2	2018
SC0842	7.38	2	2018
SC0847	7.38	2	2018
SC0858	6.04	2	2018
SC0859	7.71	2	2018
SC0863	5.48	2	2018
SC0865	5.76	2	2018
SC0870	6.19	2	2018
SC0871	6.04	2	2018
SC0875	6.56	2	2018
SC0876	7.33	2	2018
SC0877	6.03	2	2018
SC0878	6.11	2	2018
SC0888	5.65	2	2018
SC0891	5.54	2	2018
SC0893	6.27	2	2018
SC0902	.	2	2018
SC0910	7.3	2	2018
SC0913	7.22	2	2018
SC0914	5.92	2	2018
SC0919	4.53	2	2018
SC0923	7.6	2	2018
SC0929	6.04	2	2018
SC0935	5.42	2	2018
SC0937	6.54	2	2018
SC0942	.	2	2018
SC0947	.	2	2018
SC0949	.	2	2018
SC0950	6.94	2	2018
SC0958	5.88	2	2018
SC0964	5.69	2	2018
SC0965	7.3	2	2018
SC0968	6.14	2	2018
SC0969	6.86	2	2018
SC0972	7.13	2	2018
SC0975	5.38	2	2018
SC0979	5.11	2	2018
SC0987	5.16	2	2018
SC0991	6.04	2	2018
SC0997	6.14	2	2018
SC0998	5.98	2	2018
SC1017	6.87	2	2018
SC1019	5.52	2	2018
SC1021	5.9	2	2018
SC1022	6.71	2	2018
SC1023	.	2	2018
SC1024	6.45	2	2018
SC1031	4.53	2	2018
SC1033	6.73	2	2018
SC1038	6.6	2	2018
SC1040	7.44	2	2018
SC1046	7.84	2	2018
SC1049	7.84	2	2018
SC1055	6.29	2	2018
SC1056	6.78	2	2018
SC1057	.	2	2018
SC1058	7.38	2	2018
SC1063	5.57	2	2018
SC1076	4.28	2	2018
SC1077	7.18	2	2018
SC1080	6.1	2	2018
SC1082	.	2	2018
SC1084	4.8	2	2018
SC1085	5.69	2	2018
SC1088	5.96	2	2018
SC1097	5.37	2	2018
SC1104	6.64	2	2018
SC1107	7.03	2	2018
SC1109	.	2	2018
SC1111	.	2	2018
SC1114	6.22	2	2018
SC1119	6.2	2	2018
SC1120	6.12	2	2018
SC1123	.	2	2018
SC1125	6.46	2	2018
SC1133	4.57	2	2018
SC1155	5.59	2	2018
SC1157	7.53	2	2018
SC1158	7.3	2	2018
SC1159	6.12	2	2018
SC1166	7.14	2	2018
SC1170	6.1	2	2018
SC1172	5.8	2	2018
SC1177	4.53	2	2018
SC1178	7.84	2	2018
SC1179	7.68	2	2018
SC1184	5.38	2	2018
SC1186	.	2	2018
SC1201	5.4	2	2018
SC1203	6.29	2	2018
SC1205	7.3	2	2018
SC1211	4.78	2	2018
SC1212	.	2	2018
SC1215	.	2	2018
SC1216	7.38	2	2018
SC1222	.	2	2018
SC1237	6.38	2	2018
SC1246	5.22	2	2018
SC1251	5.49	2	2018
SC1262	6.32	2	2018
SC1287	6.52	2	2018
SC1300	7.84	2	2018
SC1305	6.43	2	2018
SC1307	6.52	2	2018
SC1313	4.87	2	2018
SC1317	5.79	2	2018
SC1321	.	2	2018
SC1328	.	2	2018
SC1330	.	2	2018
SC1332	6.55	2	2018
SC1333	.	2	2018
SC1337	5.94	2	2018
SC1338	6.56	2	2018
SC1339	.	2	2018
SC1341	5.32	2	2018
SC1342	4.72	2	2018
SC1345	.	2	2018
SC1351	5.78	2	2018
SC1356	4.78	2	2018
SC1416	4.8	2	2018
[truncated: 13 more rows]
